# Supplementary material for: GWAS on family history of Alzheimer’s disease
Source: Transl Psychiatry. 2018 May 18;8:99. doi: 10.1038/s41398-018-0150-6 (PMC5959890; doi:10.1038/s41398-018-0150-6)
Supplement: Supplementary file 2 — Supplementary Tables [file 41398_2018_150_MOESM2_ESM.xlsx]

## Sheet: Table S1
Independent genome-wide significant AD loci from the meta-analysis of UK Biobank maternal and paternal summary statistics
Locus	Chr	SNP	Position	A1	A2	Locus Start	Locus End	OR (95% CI)	P
1	1	rs679515	207750568	T	C	207679307	207806730	1.11 [1.07, 1.15]	5.224e-09
2	2	rs6733839	127892810	T	C	127839474	127894851	1.17 [1.14, 1.21]	1.046e-27
3	7	rs7384878	99932049	T	C	99893148	100091795	1.10 [1.07, 1.14]	1.286e-10
4	11	rs3851179	85868640	T	C	85652251	85869737	0.90 [0.88, 0.93]	1.748e-12
5	17	rs3845261	5008236	T	C	4967724	5008236	1.09 [1.05, 1.12]	3.981e-08
6	19	rs10119	45406673	A	G	45020859	45735303	1.75 [1.70, 1.80]	3.53e-308

## Sheet: Table S2
Genome-wide significant AD loci from the meta-analysis of UK Biobank and IGAP summary statistics
GenomicLocus	uniqID	rsID	chr	pos	p	start	end	nSNPs	nGWASSNPs	nIndSigSNPs	IndSigSNPs	nLeadSNPs	LeadSNPs
1	1:207692049:A:G	rs6656401	1	207692049	1.371e-29	207345819	207850539	157	137	5	rs6656401;rs4844579;rs2182911;rs12036785;rs11118328	1	rs6656401
2	2:127892810:C:T	rs6733839	2	127892810	2.367e-69	127789085	127895487	157	126	15	rs17014873;rs1060743;rs12989701;rs6431219;rs58682665;rs13025765;rs745717;rs6733839;rs10194375;rs72838215;rs4663099;rs35103166;rs7575209;rs13031703;rs730482	3	rs17014873;rs12989701;rs6733839
3	2:234068476:C:T	rs35349669	2	234068476	3.575e-11	233976511	234086724	153	127	4	rs7421448;rs10933431;rs35349669;rs6605277	2	rs7421448;rs35349669
4	6:41154650:C:T	rs9381040	6	41154650	1.546e-08	41031273	41164788	28	22	1	rs9381040	1	rs9381040
5	6:47432637:C:T	rs9381563	6	47432637	5.83e-14	47348061	47708879	197	154	6	rs9381563;rs6934355;rs9369686;rs7774615;rs9395288;rs10948374	1	rs9381563
6	7:100004446:C:T	rs1476679	7	100004446	9.925e-19	99570586	100190116	199	158	7	rs13246354;rs858502;rs35305377;rs1476679;rs2734897;rs2293479;rs866500	2	rs13246354;rs1476679
7	7:143099133:A:C	rs10808026	7	143099133	1.127e-14	143083661	143132183	50	41	9	rs35251323;rs12703524;rs7810606;rs11771145;rs10808026;rs73154208;rs62472729;rs7805776;rs9640386	3	rs35251323;rs10808026;rs9640386
8	8:27464929:A:G	rs4236673	8	27464929	1.065e-28	27187520	27522576	130	115	12	rs28834970;rs10109834;rs2741342;rs2741341;rs79145239;rs2269461;rs2565067;rs4236673;rs6983452;rs9331908;rs576748;rs485902	4	rs28834970;rs79145239;rs2565067;rs4236673
9	10:11720308:A:G	rs7920721	10	11720308	3.167e-11	11707563	11723257	11	9	1	rs7920721	1	rs7920721
10	11:47449072:A:G	rs12292911	11	47449072	3.304e-09	47377283	47883337	75	60	2	rs12292911;rs3740688	1	rs12292911
11	11:60021948:A:G	rs1582763	11	60021948	1.006e-18	59826677	60105199	459	378	8	rs1582763;rs549651;rs2583471;rs1786140;rs55661415;rs58936849;rs35905922;rs72924659	1	rs1582763
12	11:85867875:A:G	rs10792832	11	85867875	5.076e-36	85640038	85891661	286	237	13	rs72962020;rs7114401;rs7480193;rs7113976;rs10792832;rs598561;rs527162;rs17745409;rs580887;rs7938634;rs7129687;rs61904266;rs11603136	2	rs72962020;rs10792832
13	11:121435587:C:T	rs11218343	11	121435587	4.579e-17	121423552	121489805	47	43	4	rs11218343;rs9665907;rs3781837;rs3781838	1	rs11218343
14	14:53391680:A:G	rs17125924	14	53391680	1.344e-11	53294319	53439160	114	86	1	rs17125924	1	rs17125924
15	14:92938855:A:G	rs12590654	14	92938855	8.214e-12	92926952	92938855	50	44	3	rs12590654;rs12881735;rs8008388	1	rs12590654
16	15:51001534:G:T	rs59685680	15	51001534	9.166e-09	50716633	51060127	120	95	1	rs59685680	1	rs59685680
17	15:59045774:A:G	rs593742	15	59045774	2.782e-11	58873555	59132827	106	84	2	rs593742;rs447299	1	rs593742
18	16:31122571:C:T	rs889555	16	31122571	4.106e-08	30916129	31155458	23	17	1	rs889555	1	rs889555
19	16:70694000:A:C	rs4985556	16	70694000	3.669e-08	70638035	70694991	4	4	1	rs4985556	1	rs4985556
20	16:81773209:A:G	rs12444183	16	81773209	3.153e-08	81773003	81773816	6	5	1	rs12444183	1	rs12444183
21	17:5137047:A:G	rs7225151	17	5137047	6.06e-12	4725695	5269183	291	244	4	rs7225151;rs34461890;rs73976310;rs78015303	1	rs7225151
22	17:61538148:A:G	rs138190086	17	61538148	1.947e-09	61001497	61559625	309	276	3	rs138190086;rs17687079;rs6504163	2	rs138190086;rs6504163
23	19:1043638:C:T	rs3752231	19	1043638	4.374e-13	1024106	1075877	77	69	9	rs3752231;rs111278892;rs3795065;rs4147904;rs3752229;rs4147910;rs12151021;rs4147920;rs4147929	3	rs3752231;rs4147920;rs4147929
24	19:45351516:C:G	rs41289512	19	45351516	6.7e-255	45020859	45958294	1069	859	148	rs80257887;rs142034848;rs75161053;rs56261258;rs73046410;rs1727760;rs846881;rs846876;rs118104581;rs143459034;rs203709;rs11670070;rs2289495;rs2965156;rs10422568;rs2965162;rs2919845;rs73035597;rs2965163;rs12150984;rs79638902;rs76670936;rs11881756;rs2965164;rs150820726;rs7254776;rs80307900;rs2927437;rs12459810;rs2965169;rs8100197;rs10401176;rs62117160;rs62117205;rs8103315;rs73037426;rs2889414;rs29676…	45	rs80257887;rs75161053;rs73046410;rs118104581;rs203709;rs2919845;rs76670936;rs2965164;rs150820726;rs7254776;rs10401176;rs8103315;rs2967668;rs140824606;rs28399637;rs78986976;rs55840414;rs111371860;rs148601586;rs41289512;rs2927468;rs375972689;rs41290108;rs6859;rs157580;rs1160984;rs141864196;rs449647;rs7412;rs1081105;rs3925681;rs60049679;rs4263041;rs35336243;rs117612135;rs187270432;rs76856627;rs11248…
25	19:51728477:C:T	rs12459419	19	51728477	7.965e-09	51727962	51737991	9	6	1	rs12459419	1	rs12459419
26	20:54983075:C:T	rs6069736	20	54983075	1.995e-10	54979828	55025377	27	24	2	rs6069736;rs6024881	1	rs6069736

## Sheet: Table S3
Genome-wide significant independent lead SNPs from the meta-analysis of UK Biobank and IGAP summary statistics
No	GenomicLocus	uniqID	rsID	chr	pos	p UKB	p IGAP	p UKB + IGAP meta	nIndSigSNPs	IndSigSNPs
1	1	1:207692049:A:G	rs6656401	1	207692049	1.399e-08	5.692e-24	1.371e-29	5	rs6656401;rs4844579;rs2182911;rs12036785;rs11118328
2	2	2:127830219:A:C	rs17014873	2	127830219	1.116e-05	1.182e-06	6.044e-11	2	rs17014873;rs1060743
3	2	2:127887985:A:C	rs12989701	2	127887985	0.01544	8.291e-10	8.72e-10	5	rs12989701;rs6431219;rs58682665;rs13025765;rs745717
4	2	2:127892810:C:T	rs6733839	2	127892810	1.046e-27	6.941e-44	2.367e-69	13	rs6733839;rs1060743;rs10194375;rs72838215;rs6431219;rs4663099;rs35103166;rs7575209;rs58682665;rs13025765;rs13031703;rs745717;rs730482
5	3	2:233982205:C:T	rs7421448	2	233982205	2.769e-05	0.0002232	2.507e-08	2	rs7421448;rs10933431
6	3	2:234068476:C:T	rs35349669	2	234068476	0.0001572	3.169e-08	3.575e-11	3	rs35349669;rs6605277;rs10933431
7	4	6:41154650:C:T	rs9381040	6	41154650	0.003206	6.346e-07	1.546e-08	1	rs9381040
8	5	6:47432637:C:T	rs9381563	6	47432637	4.642e-05	9.047e-11	5.83e-14	6	rs9381563;rs6934355;rs9369686;rs7774615;rs9395288;rs10948374
9	6	7:99950006:C:T	rs13246354	7	99950006	6.075e-06	0.001429	3.518e-08	3	rs13246354;rs858502;rs35305377
10	6	7:100004446:C:T	rs1476679	7	100004446	2.624e-10	5.576e-10	9.925e-19	6	rs1476679;rs2734897;rs2293479;rs866500;rs858502;rs35305377
11	7	7:143095256:A:G	rs35251323	7	143095256	0.0001957	8.394e-08	1.421e-10	4	rs35251323;rs12703524;rs7810606;rs11771145
12	7	7:143099133:A:C	rs10808026	7	143099133	0.0004699	1.515e-13	1.127e-14	7	rs10808026;rs73154208;rs12703524;rs7810606;rs11771145;rs62472729;rs7805776
13	7	7:143132183:A:G	rs9640386	7	143132183	0.002499	6.916e-09	4.064e-10	5	rs9640386;rs12703524;rs11771145;rs62472729;rs7805776
14	8	8:27195121:C:T	rs28834970	8	27195121	7.083e-06	7.37e-14	1.122e-17	4	rs28834970;rs10109834;rs2741342;rs2741341
15	8	8:27319847:A:T	rs79145239	8	27319847	3.673e-06	1.685e-08	4.048e-13	4	rs79145239;rs10109834;rs2741342;rs2269461
16	8	8:27331119:A:G	rs2565067	8	27331119	0.006854	1.342e-07	1.367e-08	2	rs2565067;rs2741341
17	8	8:27464929:A:G	rs4236673	8	27464929	1.111e-07	9.21e-25	1.065e-28	5	rs4236673;rs6983452;rs9331908;rs576748;rs485902
18	9	10:11720308:A:G	rs7920721	10	11720308	2.196e-05	2.893e-07	3.167e-11	1	rs7920721
19	10	11:47449072:A:G	rs12292911	11	47449072	0.01025	1.881e-08	3.304e-09	2	rs12292911;rs3740688
20	11	11:60021948:A:G	rs1582763	11	60021948	1.045e-05	1.807e-15	1.006e-18	8	rs1582763;rs549651;rs2583471;rs1786140;rs55661415;rs58936849;rs35905922;rs72924659
21	12	11:85862728:A:G	rs72962020	11	85862728	2.711e-05	8.085e-06	9.243e-10	4	rs72962020;rs7114401;rs7480193;rs7113976
22	12	11:85867875:A:G	rs10792832	11	85867875	1.867e-12	9.32e-26	5.076e-36	12	rs10792832;rs598561;rs527162;rs17745409;rs580887;rs7114401;rs7938634;rs7480193;rs7113976;rs7129687;rs61904266;rs11603136
23	13	11:121435587:C:T	rs11218343	11	121435587	9.404e-05	9.727e-15	4.579e-17	4	rs11218343;rs9665907;rs3781837;rs3781838
24	14	14:53391680:A:G	rs17125924	14	53391680	0.000127	1.55e-08	1.344e-11	1	rs17125924
25	15	14:92938855:A:G	rs12590654	14	92938855	1.676e-05	4.097e-08	8.214e-12	3	rs12590654;rs12881735;rs8008388
26	16	15:51001534:G:T	rs59685680	15	51001534	0.002866	4.163e-07	9.166e-09	1	rs59685680
27	17	15:59045774:A:G	rs593742	15	59045774	4.561e-06	1.41e-06	2.782e-11	2	rs593742;rs447299
28	18	16:31122571:C:T	rs889555	16	31122571	1.568e-05	0.0005101	4.106e-08	1	rs889555
29	19	16:70694000:A:C	rs4985556	16	70694000	0.003406	1.414e-06	3.669e-08	1	rs4985556
30	20	16:81773209:A:G	rs12444183	16	81773209	0.0004996	1.63e-05	3.153e-08	1	rs12444183
31	21	17:5137047:A:G	rs7225151	17	5137047	3.904e-06	3.656e-07	6.06e-12	4	rs7225151;rs34461890;rs73976310;rs78015303
32	22	17:61538148:A:G	rs138190086	17	61538148	0.0004559	3.083e-07	1.947e-09	2	rs138190086;rs17687079
33	22	17:61545779:C:T	rs6504163	17	61545779	7.407e-07	0.001966	8.018e-09	1	rs6504163
34	23	19:1043638:C:T	rs3752231	19	1043638	0.0001166	4.885e-11	4.374e-13	7	rs3752231;rs111278892;rs3795065;rs4147904;rs3752229;rs4147910;rs12151021
35	23	19:1062164:C:T	rs4147920	19	1062164	0.0008976	7.129e-08	6.403e-10	1	rs4147920
36	23	19:1063443:A:G	rs4147929	19	1063443	0.0619	1.063e-15	1.497e-12	6	rs4147929;rs3795065;rs4147904;rs3752229;rs4147910;rs12151021
37	24	19:45020859:A:G	rs80257887	19	45020859	5.725e-09	0.002411	7.321e-11	2	rs80257887;rs142034848
38	24	19:45048858:A:G	rs75161053	19	45048858	5.864e-09	NA	5.864e-09	3	rs75161053;rs56261258;rs142034848
39	24	19:45053138:A:C	rs73046410	19	45053138	1.526e-05	3.624e-09	6.382e-12	4	rs73046410;rs1727760;rs846881;rs846876
40	24	19:45061072:A:G	rs118104581	19	45061072	3.648e-08	NA	3.648e-08	2	rs118104581;rs143459034
41	24	19:45161566:A:T	rs203709	19	45161566	1.087e-09	7.158e-10	5.075e-18	6	rs203709;rs11670070;rs2289495;rs2965156;rs10422568;rs2965162
42	24	19:45181228:A:G	rs2919845	19	45181228	2.821e-06	1.173e-10	3.334e-14	9	rs2919845;rs11670070;rs56261258;rs2289495;rs2965156;rs73035597;rs2965163;rs12150984;rs79638902
43	24	19:45196581:A:G	rs76670936	19	45196581	7.343e-08	0.018	1.076e-08	5	rs76670936;rs2289495;rs10422568;rs2965162;rs11881756
44	24	19:45202052:C:T	rs2965164	19	45202052	5.058e-07	1.023e-06	2.589e-12	5	rs2965164;rs2965156;rs2965162;rs2965163;rs12150984
45	24	19:45227155:A:T	rs150820726	19	45227155	2.223e-08	NA	2.223e-08	1	rs150820726
46	24	19:45227742:C:T	rs7254776	19	45227742	4.224e-08	4.598e-22	1.75e-25	8	rs7254776;rs73035597;rs2965163;rs80307900;rs2927437;rs12459810;rs2965169;rs8100197
47	24	19:45253491:C:T	rs10401176	19	45253491	4.659e-14	1.508e-11	9.846e-24	5	rs10401176;rs11881756;rs62117160;rs2965169;rs62117205
48	24	19:45254168:A:C	rs8103315	19	45254168	2.206e-26	1.524e-35	3.494e-59	10	rs8103315;rs56261258;rs73035597;rs79638902;rs73037426;rs2927437;rs12459810;rs2965169;rs8100197;rs2889414
49	24	19:45302951:A:G	rs2967668	19	45302951	5.625e-13	6.362e-11	1.147e-21	9	rs2967668;rs2927455;rs2927447;rs112450640;rs8113171;rs28399657;rs112262807;rs1466435;rs41290100
50	24	19:45311084:A:G	rs140824606	19	45311084	3.971e-26	NA	3.971e-26	3	rs140824606;rs186110295;rs143459034
51	24	19:45324138:A:G	rs28399637	19	45324138	6.564e-72	4.663e-69	5.94e-133	7	rs28399637;rs2889414;rs1135062;rs4803758;rs12974942;rs11666329;rs4803764
52	24	19:45329438:A:G	rs78986976	19	45329438	1.824e-07	4.6e-07	1.142e-11	4	rs78986976;rs112262807;rs77241309;rs12978931
53	24	19:45343579:A:G	rs55840414	19	45343579	7.79e-08	9.492e-18	1.101e-21	8	rs55840414;rs1135062;rs28399635;rs56394238;rs12974942;rs4802240;rs11666329;rs283814
54	24	19:45345787:A:T	rs111371860	19	45345787	1.792e-18	1.472e-13	5.284e-30	8	rs111371860;rs112450640;rs28399657;rs1135062;rs112262807;rs4802240;rs112422902;rs283808
55	24	19:45346666:C:G	rs148601586	19	45346666	1.553e-43	NA	1.553e-43	1	rs148601586
56	24	19:45351516:C:G	rs41289512	19	45351516	4.82e-130	2.24e-167	6.7e-255	5	rs41289512;rs142034848;rs28399664;rs4803764;rs112380717
57	24	19:45357939:A:G	rs2927468	19	45357939	4.735e-61	1.73e-58	8.03e-116	12	rs2927468;rs4803758;rs4803760;rs56394238;rs10407439;rs11668738;rs77241309;rs2972558;rs4803764;rs7249933;rs12978931;rs393584
58	24	19:45360488:G:T	rs375972689	19	45360488	1.054e-32	NA	1.054e-32	4	rs375972689;rs186110295;rs143459034;rs117310449
59	24	19:45377842:C:G	rs41290108	19	45377842	3.811e-05	3.353e-13	4.014e-13	8	rs41290108;rs77241309;rs2972558;rs12978931;rs393584;rs11669338;rs11668327;rs405697
60	24	19:45382034:A:G	rs6859	19	45382034	5.35e-75	3.31e-96	3.66e-167	5	rs6859;rs112262807;rs12978931;rs406456;rs3852860
61	24	19:45395266:A:G	rs157580	19	45395266	5.01e-120	1.21e-101	1.35e-218	15	rs157580;rs4803758;rs12974942;rs4802240;rs2972558;rs393584;rs11669338;rs283814;rs76692773;rs11668327;rs760136;rs405697;rs59325138;rs157595;rs8106813
62	24	19:45403924:C:T	rs1160984	19	45403924	4.249e-09	2.26e-16	5.844e-22	5	rs1160984;rs8112526;rs393584;rs34224078;rs157595
63	24	19:45405499:A:G	rs141864196	19	45405499	2.353e-06	1.377e-10	4.466e-13	1	rs141864196
64	24	19:45408564:A:T	rs449647	19	45408564	2.102e-58	NA	2.102e-58	6	rs449647;rs365653;rs150639620;rs41290120;rs11668327;rs138235833
65	24	19:45412079:C:T	rs7412	19	45412079	9.005e-62	1.234e-22	3.988e-82	13	rs7412;rs62117160;rs62117205;rs112450640;rs148933445;rs365653;rs112422902;rs41290120;rs283808;rs283813;rs769446;rs144311893;rs12721109
66	24	19:45412955:A:C	rs1081105	19	45412955	1.25e-136	2e-65	6.49e-199	4	rs1081105;rs143459034;rs283813;rs117310449
67	24	19:45421100:A:G	rs3925681	19	45421100	2.29e-90	8.98e-109	7.41e-182	9	rs3925681;rs3852860;rs11668327;rs760136;rs59325138;rs157595;rs71352239;rs8106813;rs7254133
68	24	19:45429708:C:G	rs60049679	19	45429708	1.553e-70	NA	1.553e-70	1	rs60049679
69	24	19:45438643:A:G	rs4263041	19	45438643	4.49e-10	NA	4.49e-10	2	rs4263041;rs7254133
70	24	19:45442519:A:T	rs35336243	19	45442519	1.258e-08	2.546e-18	4.808e-23	7	rs35336243;rs9304644;rs2376866;rs35194062;rs35194383;rs34874378;rs4803791
71	24	19:45504527:C:T	rs117612135	19	45504527	1.867e-26	2.079e-18	1.883e-42	3	rs117612135;rs73558195;rs114248186
72	24	19:45514061:A:G	rs187270432	19	45514061	1.091e-09	NA	1.091e-09	1	rs187270432
73	24	19:45543755:A:G	rs76856627	19	45543755	9.008e-11	NA	9.008e-11	2	rs76856627;rs78620885
74	24	19:45549135:A:G	rs112481437	19	45549135	5.321e-15	NA	5.321e-15	2	rs112481437;rs112380717
75	24	19:45580372:C:T	rs60239918	19	45580372	7.352e-13	0.1924	2.461e-12	3	rs60239918;rs7251911;rs150685845
76	24	19:45605308:C:T	rs12461065	19	45605308	1.149e-08	4.072e-13	1.858e-19	4	rs12461065;rs8100183;rs10421247;rs10416371
77	24	19:45631816:A:G	rs17643262	19	45631816	2.772e-18	3.573e-21	2.012e-37	7	rs17643262;rs8100183;rs10408847;rs10416371;rs150685845;rs12463049;rs111243475
78	24	19:45706952:A:G	rs620807	19	45706952	4.42e-06	4.487e-13	5.851e-15	3	rs620807;rs595290;rs111435864
79	24	19:45725739:A:G	rs346758	19	45725739	3.719e-14	5.822e-14	1.716e-25	6	rs346758;rs595290;rs73566293;rs12461144;rs10402739;rs138339429
80	24	19:45734751:A:G	rs62118504	19	45734751	1.407e-09	3.935e-07	6.08e-15	2	rs62118504;rs11667829
81	24	19:45958294:A:G	rs8109532	19	45958294	0.0002169	6.339e-06	1.021e-08	1	rs8109532
82	25	19:51728477:C:T	rs12459419	19	51728477	0.00306	6.492e-08	7.965e-09	1	rs12459419
83	26	20:54983075:C:T	rs6069736	20	54983075	0.000132	2.83e-07	1.995e-10	2	rs6069736;rs6024881

## Sheet: Table S4
Lookup of SNPs highlighted in Lambert et al.
SNP	CHR	BP	A1	A2	A1_FREQ	OR_maternal	P_maternal	OR_paternal	P_paternal	OR_parental	P_parental	OR IGAP	P IGAP	OR_UKB_IGAP	P_UKB_IGAP
rs6656401	1	207692049	A	G	0.172162	1.1166	9.81331e-07	1.09433	0.00355125	1.10882	1.399e-08	1.1814	5.7e-24	1.14809	1.371e-29
rs6733839	2	127892810	T	C	0.39054	1.1858	3.99673e-21	1.14812	2.42505e-08	1.17257	1.046e-27	1.21714	6.9e-44	1.19542	2.367e-69
rs35349669	2	234068476	T	C	0.482506	1.05411	0.00259848	1.05626	0.0223485	1.05485	0.0001572	1.07842	3.2e-08	1.06705	3.575e-11
rs190982	5	88223420	G	A	0.391445	1.01022	0.574435	1.01079	0.664842	1.01045	0.4783	0.926909	3.2e-08	0.965026	0.0003736
rs9271192	6	32578530	C	A	0.273599	1.07487	0.000208427	0.992807	0.788283	1.04592	0.004424	1.11438	2.9e-12	1.08015	2.994e-12
rs10948363	6	47487762	G	A	0.271169	1.06158	0.00209669	1.06201	0.0237117	1.06173	0.0001344	1.1001	5.2e-11	1.0822	1.143e-13
rs2718058	7	37841534	G	A	0.362644	0.97306	0.133569	0.988734	0.649519	0.978436	0.139	0.92552	4.8e-09	0.948759	8.719e-08
rs1476679	7	100004446	C	T	0.301832	0.913675	2.05715e-06	0.895651	2.48845e-05	0.907375	2.624e-10	0.914754	5.6e-10	0.911285	9.925e-19
rs11771145	7	143110762	A	G	0.35129	0.946739	0.00289355	0.986655	0.592842	0.960501	0.006525	0.90303	1.2e-13	0.929043	2.579e-13
rs28834970	8	27195121	C	T	0.365349	1.06146	0.000974306	1.07971	0.00194177	1.0678	7.083e-06	1.10473	7.4e-14	1.08785	1.122e-17
rs9331896	8	27467686	C	T	0.411791	0.916154	9.69918e-07	0.950573	0.0383669	0.928022	2.261e-07	0.864158	2.8e-25	0.89476	2.902e-28
rs10838725	11	47557871	C	T	0.299947	1.02972	0.123518	1.02135	0.417509	1.02685	0.08506	1.0821	1.1e-08	1.05707	6.515e-08
rs983392	11	59923508	G	A	0.401169	0.945682	0.0017863	0.939218	0.0104936	0.943461	5.535e-05	0.897538	6.1e-16	0.918512	4.883e-18
rs10792832	11	85867875	A	G	0.365831	0.909266	1.63184e-07	0.887683	1.80124e-06	0.901766	1.867e-12	0.869358	9.3e-26	0.883822	5.076e-36
rs11218343	11	121435587	C	T	0.040436	0.796082	2.17258e-06	0.986051	0.824522	0.860966	9.404e-05	0.769511	9.7e-15	0.808237	4.579e-17
rs17125944	14	53400629	C	T	0.09192	1.06833	0.0273451	1.1253	0.00365083	1.08806	0.000463	1.14145	7.9e-09	1.11583	4.11e-11
rs10498633	14	92926952	T	G	0.226713	0.945896	0.00741981	0.964748	0.20694	0.952372	0.003656	0.909737	5.5e-09	0.930066	4.987e-10
rs8093731	18	29088958	T	C	0.019589	0.964686	0.658757	0.84693	0.145978	0.923301	0.2289	0.729278	0.00105	0.840381	0.0007188
rs4147929	19	1063443	A	G	0.173605	1.03874	0.0955944	1.028	0.377041	1.035	0.0619	1.15373	1.1e-15	1.09483	1.497e-12
rs3865444	19	51727962	A	C	0.313842	0.949653	0.00570918	0.966794	0.186753	0.955615	0.002607	0.935476	3e-06	0.944972	4.856e-08
rs7274581	20	55018260	C	T	0.08597	0.911177	0.00379356	0.941075	0.165883	0.921548	0.001611	0.876078	2.5e-08	0.896461	4.162e-10

## Sheet: Table S5
MAGMA gene-based associations for the UK Biobank and IGAP meta-analysis summary results
GENE	CHR	START	STOP	NSNPS	NPARAM	N	ZSTAT	P UKB + IGAP	SYMBOL	P maternal + paternal
ENSG00000130202	19	45349432	45392485	165	25	314278	20.645	5.4014e-95	PVRL2	2.5649e-64
ENSG00000130204	19	45393826	45406946	42	9	314278	20.408	7.1359e-93	TOMM40	1.4751e-87
ENSG00000130208	19	45417504	45422606	6	3	314278	18.807	3.3296e-79	APOC1	3.3296e-79
ENSG00000130203	19	45409011	45412650	4	2	314278	16.576	5.1705e-62	APOE	5.1705e-62
ENSG00000007047	19	45582546	45808541	694	63	314278	14.466	9.9383e-48	MARK4	1.0388e-28
ENSG00000069399	19	45250962	45263301	27	9	314278	11.957	2.9933e-33	BCL3	5.9686e-16
ENSG00000266958	19	45690646	45720191	130	29	314278	11.596	2.164e-31	AC006126.3	8.2486e-19
ENSG00000104856	19	45504688	45541452	80	23	314278	11.39	2.3448e-30	RELB	2.5693e-19
ENSG00000104853	19	45457842	45496599	117	17	314278	9.6454	2.5705e-22	CLPTM1	5.8384e-13
ENSG00000267545	19	45683080	45705702	78	18	314278	8.9529	1.7316e-19	AC005779.2	8.2098e-14
ENSG00000120885	8	27454434	27472548	39	7	314278	8.4668	1.2609e-17	CLU	3.4736e-07
ENSG00000073921	11	85668727	85780924	314	20	314278	8.4277	1.763e-17	PICALM	2.6208e-10
ENSG00000142273	19	45281126	45303891	53	10	314278	8.3494	3.4316e-17	CBLC	4.7218e-13
ENSG00000073008	19	45147098	45166850	42	10	314278	8.2427	8.416e-17	PVR	9.0273e-12
ENSG00000130201	19	45715879	45737469	103	9	314278	7.8531	2.0286e-15	EXOC3L2	4.4779e-12
ENSG00000179846	19	45653008	45663408	25	10	314278	7.6196	1.2727e-14	NKPD1	7.1281e-10
ENSG00000186567	19	45165545	45187631	34	11	314278	7.5618	1.9876e-14	CEACAM19	1.8383e-12
ENSG00000136717	2	127805603	127864931	251	34	314278	7.5186	2.768e-14	BIN1	4.2429e-09
ENSG00000104866	19	45594654	45651335	152	14	314278	7.4389	5.0751e-14	PPP1R37	3.1239e-09
ENSG00000110077	11	59939081	59952139	27	5	314278	7.2037	2.9297e-13	MS4A6A	5.6075e-06
ENSG00000140090	14	92788925	92962596	769	58	314278	7.0659	7.9773e-13	SLC24A4	1.9008e-07
ENSG00000187244	19	45312328	45324673	42	8	314278	7.0353	9.9387e-13	BCAM	2.0834e-10
ENSG00000216588	19	45116940	45140081	75	14	314278	6.9926	1.3497e-12	IGSF23	4.8778e-08
ENSG00000214787	11	59968726	60010561	125	14	314278	6.9605	1.6955e-12	MS4A4E	1.077e-05
ENSG00000267467	19	45445495	45452820	24	5	314278	6.9572	1.7354e-12	APOC4	5.2036e-08
ENSG00000224916	19	45445495	45452822	24	5	314278	6.9572	1.7354e-12	APOC4-APOC2	5.2036e-08
ENSG00000064687	19	1040102	1065571	102	19	314278	6.6827	1.1726e-11	ABCA7	0.00014283
ENSG00000007255	19	45666186	45681495	29	7	314278	6.6307	1.67e-11	TRAPPC6A	2.9935e-07
ENSG00000149534	11	59855734	59863444	20	3	314278	6.5884	2.2228e-11	MS4A2	0.00035042
ENSG00000146904	7	143087382	143105985	47	15	314278	6.5777	2.3897e-11	EPHA1	0.00099472
ENSG00000137642	11	121322912	121504402	381	55	314278	6.5334	3.2141e-11	SORL1	0.0015935
ENSG00000168918	2	233924677	234116549	584	50	314278	6.5172	3.5817e-11	INPP5D	1.9773e-05
ENSG00000160844	7	99798283	99869855	123	15	314278	6.4895	4.3069e-11	GATS	4.5386e-08
ENSG00000066923	7	99775186	99819111	103	9	314278	6.3744	9.1831e-11	STAG3	6.8828e-08
ENSG00000203710	1	207669492	207813992	239	25	314278	6.3633	9.8727e-11	CR1	0.00033438
ENSG00000167840	17	5008836	5026411	46	15	314278	6.2677	1.8318e-10	ZNF232	2.301e-08
ENSG00000213413	7	99815864	99819113	10	3	314278	6.2206	2.4765e-10	PVRIG	4.5226e-08
ENSG00000213420	7	99767229	99774995	9	4	314278	6.2197	2.4906e-10	GPC2	4.819e-08
ENSG00000213892	19	45202421	45213986	31	10	314278	6.2012	2.8021e-10	CEACAM16	2.8355e-06
ENSG00000198087	6	47445525	47594999	332	14	314278	6.0341	7.991e-10	CD2AP	0.00056909
ENSG00000149516	11	59824060	59838601	44	7	314278	5.8411	2.5935e-09	MS4A3	6.1271e-05
ENSG00000197721	1	207818458	207911761	345	22	314278	5.8134	3.0611e-09	CR1L	0.0037741
ENSG00000267114	19	45453301	45457264	20	2	314278	5.7903	3.513e-09	CTB-129P6.11	0.0032795
ENSG00000073712	14	53323986	53419153	192	22	314278	5.7372	4.8128e-09	FERMT2	0.00022507
ENSG00000029725	17	5185558	5289129	332	25	314278	5.7203	5.3173e-09	RABEP1	2.5667e-06
ENSG00000234906	19	45449243	45452822	15	3	314278	5.6402	8.4943e-09	APOC2	0.00052879
ENSG00000142252	19	45582453	45594782	59	5	314278	5.6207	9.5113e-09	GEMIN7	0.00021348
ENSG00000178226	16	31150246	31161415	13	7	314278	5.5898	1.1364e-08	PRSS36	5.6898e-06
ENSG00000128923	15	59063391	59154099	193	20	314278	5.5375	1.5338e-08	FAM63B	7.3921e-06
ENSG00000105383	19	51728320	51747115	30	10	314278	5.4417	2.6392e-08	CD33	0.00012505
ENSG00000106261	7	99613204	99639312	42	10	314278	5.3569	4.2335e-08	ZKSCAN1	6.444e-05
ENSG00000103510	16	31127075	31142714	24	4	314278	5.3559	4.2559e-08	KAT8	1.0023e-06
ENSG00000012061	19	45910591	45982086	207	33	314278	5.3353	4.7683e-08	ERCC1	6.595e-05
ENSG00000167397	16	31102163	31107301	6	2	314278	5.3219	5.1352e-08	VKORC1	5.1102e-07
ENSG00000165915	11	47428683	47438047	21	5	314278	5.2788	6.5032e-08	SLC39A13	0.027102
ENSG00000120903	8	27317279	27337400	82	16	314278	5.2102	9.4317e-08	CHRNA2	0.010649
ENSG00000103507	16	31117428	31124110	7	2	314278	5.2089	9.4994e-08	BCKDK	5.1095e-06
ENSG00000104859	19	45542298	45574214	61	11	314278	5.1339	1.4187e-07	CLASRP	1.9853e-05
ENSG00000255439	16	31094760	31106277	18	4	314278	5.1249	1.4883e-07	RP11-196G11.1	3.5535e-06
ENSG00000180448	19	1065922	1086627	79	17	314278	5.0557	2.1439e-07	HMHA1	0.01104
ENSG00000110079	11	60048014	60076445	57	12	314278	5.0265	2.4973e-07	MS4A4A	0.012022
ENSG00000141503	17	4736683	4801356	170	19	314278	4.9848	3.1014e-07	MINK1	0.015296
ENSG00000159640	17	61554422	61599205	100	12	314278	4.9457	3.7926e-07	ACE	1.1973e-05
ENSG00000132613	16	70695107	70719969	74	14	314278	4.9397	3.9122e-07	MTSS1L	0.021863
ENSG00000137845	15	58887403	59042177	302	19	314278	4.9133	4.4772e-07	ADAM10	3.7529e-05
ENSG00000167395	16	31085743	31095517	15	4	314278	4.8999	4.7941e-07	ZNF646	8.0048e-06
ENSG00000205710	17	4802713	4806227	9	4	314278	4.881	5.2782e-07	C17orf107	0.0066012
ENSG00000109919	11	47638867	47664175	25	8	314278	4.8659	5.697e-07	MTCH2	0.1577
ENSG00000268927	16	70695570	70699739	13	6	314278	4.8373	6.5802e-07	FLJ00418	0.0164
ENSG00000064666	19	1026298	1039068	77	16	314278	4.8284	6.8804e-07	CNN2	0.0002008
ENSG00000103496	16	31044210	31054296	18	4	314278	4.8179	7.2522e-07	STX4	6.9624e-06
ENSG00000107679	10	124134212	124191867	142	17	314278	4.8129	7.4375e-07	PLEKHA1	0.00027035
ENSG00000100519	14	53173890	53195305	29	7	314278	4.7951	8.1313e-07	PSMC6	2.0073e-05
ENSG00000198252	14	53196898	53241716	86	11	314278	4.7847	8.5631e-07	STYX	2.4743e-06
ENSG00000066336	11	47376411	47400127	65	9	314278	4.7782	8.8416e-07	SPI1	0.049967
ENSG00000180787	17	4981543	4999669	45	9	314278	4.7628	9.5474e-07	ZFP3	3.5397e-07
ENSG00000164855	7	1581871	1600457	64	8	314278	4.7469	1.0326e-06	TMEM184A	0.0030259
ENSG00000099364	16	30934376	30960104	28	4	314278	4.7224	1.1655e-06	FBXL19	0.00010567
ENSG00000113070	5	139712428	139726216	30	8	314278	4.722	1.1678e-06	HBEGF	0.046262
ENSG00000120899	8	27168999	27316903	401	25	314278	4.7149	1.2092e-06	PTK2B	0.039647
ENSG00000185800	19	46286205	46296060	20	7	314278	4.7058	1.2646e-06	DMWD	0.082008
ENSG00000087589	20	54987168	55034396	129	23	314278	4.6805	1.4306e-06	CASS4	0.010287
ENSG00000157368	16	70613798	70694585	251	24	314278	4.667	1.5284e-06	IL34	1.1535e-05
ENSG00000104879	19	45809672	45826235	64	16	314278	4.6425	1.7207e-06	CKM	0.00014532
ENSG00000108556	17	4801069	4806369	21	7	314278	4.6106	2.0072e-06	CHRNE	0.013817
ENSG00000099385	16	30844947	30906281	64	9	314278	4.5955	2.1583e-06	BCL7C	5.6855e-05
ENSG00000197093	7	99756867	99766373	13	4	314278	4.5859	2.2601e-06	GAL3ST4	0.0010748
ENSG00000237452	19	46236509	46267792	49	10	314278	4.5471	2.7199e-06	AC074212.3	0.21517
ENSG00000030582	17	42422614	42430470	13	6	314278	4.5424	2.7813e-06	GRN	0.00017852
ENSG00000166526	7	99661656	99680171	32	9	314278	4.5273	2.9874e-06	ZNF3	0.0030582
ENSG00000167394	16	31072164	31085641	17	3	314278	4.5256	3.0113e-06	ZNF668	2.1077e-05
ENSG00000129204	17	5019733	5078329	122	15	314278	4.5223	3.0582e-06	USP6	0.0004212
ENSG00000226174	14	105864916	105916443	55	24	314278	4.499	3.4144e-06	TEX22	6.0807e-06
ENSG00000104892	19	45836692	45854778	52	12	314278	4.4989	3.4158e-06	KLC3	0.001649
ENSG00000197943	16	81772702	81991899	1261	108	314278	4.4879	3.5967e-06	PLCG2	0.00033109
ENSG00000103043	16	70721342	70835064	282	27	314278	4.4873	3.6068e-06	VAC14	0.0087967
ENSG00000264813	17	61562184	61599209	86	9	314278	4.4847	3.6509e-06	ACE	7.7126e-05
ENSG00000165916	11	47440320	47447993	13	4	314278	4.4219	4.8928e-06	PSMC3	0.14517
ENSG00000158869	1	161185024	161190489	17	6	314278	4.4163	5.0207e-06	FCER1G	8.0625e-05
ENSG00000172551	12	55224303	55252177	111	9	314278	4.4134	5.0872e-06	MUCL1	2.592e-05
ENSG00000213619	11	47586888	47606114	16	7	314278	4.3992	5.4329e-06	NDUFS3	0.15006
ENSG00000269179	19	50412758	50461648	137	28	314278	4.3978	5.4678e-06	CTC-326K19.6	0.00010376
ENSG00000198740	17	47366568	47439835	157	15	314278	4.3866	5.757e-06	ZNF652	0.012107
ENSG00000099365	16	31000577	31021949	34	8	314278	4.3788	5.9666e-06	STX1B	0.00010499
ENSG00000158859	1	161154098	161168846	26	9	314278	4.3777	5.9978e-06	ADAMTS4	6.744e-05
ENSG00000104941	19	46298968	46318577	66	13	314278	4.3644	6.3739e-06	RSPH6A	0.087966
ENSG00000149187	11	47487496	47587121	120	24	314278	4.3631	6.4102e-06	CELF1	0.13637
ENSG00000149927	16	30016830	30034591	32	5	314278	4.3605	6.489e-06	DOC2A	0.00066382
ENSG00000170921	17	61086917	61505060	657	28	314278	4.3519	6.7488e-06	TANC2	0.0061125
ENSG00000149926	16	30035748	30064299	43	7	314278	4.3514	6.7625e-06	FAM57B	0.00059642
ENSG00000099381	16	30968615	30996437	35	6	314278	4.3495	6.8214e-06	SETD1A	0.00060407
ENSG00000137776	15	59171244	59225852	67	10	314278	4.3414	7.079e-06	SLTM	0.0005775
ENSG00000182979	14	105886159	105937066	68	27	314278	4.3408	7.0974e-06	MTA1	1.3286e-05
ENSG00000003509	2	37458774	37480546	71	13	314278	4.31	8.1645e-06	NDUFAF7	3.1269e-05
ENSG00000108091	10	61548521	61666414	386	23	314278	4.3021	8.458e-06	CCDC6	0.00012001
ENSG00000080603	16	30709530	30755602	29	9	314278	4.297	8.6548e-06	SRCAP	7.3446e-05
ENSG00000151006	16	31094746	31100949	11	2	314278	4.292	8.8518e-06	PRSS53	0.00016984
ENSG00000221838	7	99699172	99707968	19	4	314278	4.2872	9.0455e-06	AP4M1	0.0088349
ENSG00000138600	15	50999506	51058005	202	17	314278	4.2642	1.0033e-05	SPPL2A	0.092763
ENSG00000163596	2	203640690	203736708	180	14	314278	4.262	1.0132e-05	ICA1L	0.00062224
ENSG00000138442	2	203739505	203879521	270	13	314278	4.2438	1.0988e-05	WDR12	0.00044835
ENSG00000161929	17	5112256	5138155	81	12	314278	4.2349	1.1434e-05	SCIMP	0.0013654
ENSG00000113068	5	139624624	139682706	90	9	314278	4.2211	1.2154e-05	PFDN1	0.021202
ENSG00000157450	15	59157374	59389618	481	38	314278	4.2148	1.2498e-05	RNF111	0.00017391
ENSG00000166997	7	99717236	99723134	7	3	314278	4.2035	1.3142e-05	CNPY4	0.0083118
ENSG00000153086	2	135596117	135659604	106	7	314278	4.2023	1.3212e-05	ACMSD	0.00016364
ENSG00000104884	19	45853095	45874176	58	12	314278	4.1932	1.3754e-05	ERCC2	0.0052497
ENSG00000156853	16	30613879	30635333	11	5	314278	4.1826	1.441e-05	ZNF689	0.00015549
ENSG00000198517	7	1570350	1582679	38	7	314278	4.1774	1.4744e-05	MAFK	0.0079026
ENSG00000187116	19	54818353	54824409	13	4	314278	4.1749	1.4905e-05	LILRA5	0.00093021
ENSG00000008283	17	61509665	61523739	20	6	314278	4.1666	1.546e-05	CYB561	0.013637
ENSG00000138380	2	203776937	203851786	140	10	314278	4.1384	1.749e-05	CARF	0.00051945
ENSG00000268434	19	46282695	46289231	9	3	314278	4.1328	1.792e-05	AC011530.4	0.12094
ENSG00000005961	17	42449548	42466873	19	5	314278	4.1232	1.8682e-05	ITGA2B	0.0015233
ENSG00000115828	2	37571717	37600465	101	22	314278	4.1065	2.0082e-05	QPCT	0.00018577
ENSG00000165804	14	21558205	21572881	32	10	314278	4.0917	2.1415e-05	ZNF219	0.00016806
ENSG00000262039	17	47448102	47554350	289	47	314278	4.0848	2.2058e-05	RP11-81K2.1	0.016574
ENSG00000148429	10	11495945	11653753	361	25	314278	4.079	2.2619e-05	USP6NL	0.00092287
ENSG00000100522	14	53241912	53258386	16	4	314278	4.0391	2.6824e-05	GNPNAT1	5.118e-05
ENSG00000108509	17	4871287	4890960	53	11	314278	4.0316	2.7703e-05	CAMTA2	0.014636
ENSG00000114805	3	155093369	155462856	1013	35	314278	4.0311	2.7755e-05	PLCH1	0.0038935
ENSG00000160862	7	99564343	99573780	14	5	314278	4.0244	2.8558e-05	AZGP1	0.00040372
ENSG00000158864	1	161166894	161184185	33	12	314278	3.9982	3.1912e-05	NDUFS2	5.5772e-05
ENSG00000120915	8	27348296	27403081	145	10	314278	3.9971	3.206e-05	EPHX2	0.00023171
ENSG00000177051	19	46213887	46234162	27	12	314278	3.9954	3.2295e-05	FBXO46	0.28912
ENSG00000128918	15	58245622	58790065	2054	141	314278	3.9913	3.285e-05	ALDH1A2	0.0072184
ENSG00000109920	11	47738072	47788995	89	13	314278	3.9845	3.3813e-05	FNBP4	0.4686
ENSG00000260537	16	70333097	70400163	63	21	314278	3.9609	3.7328e-05	RP11-529K1.3	0.027152
ENSG00000030066	11	47799639	47870107	127	14	314278	3.9588	3.7659e-05	NUP160	0.41755
ENSG00000001629	7	91875548	92030698	156	18	314278	3.9552	3.8235e-05	ANKIB1	0.02573
ENSG00000151224	10	82031576	82049440	58	12	314278	3.9217	4.3962e-05	MAT1A	0.011811
ENSG00000106290	7	99704693	99717464	19	5	314278	3.9159	4.5034e-05	TAF6	0.016029
ENSG00000085514	7	99965153	99997719	42	7	314278	3.8993	4.8226e-05	PILRA	0.0030958
ENSG00000165025	9	93564069	93660831	425	53	314278	3.874	5.3524e-05	SYK	0.0043674
ENSG00000125844	20	17594323	17662940	150	28	314278	3.8579	5.7182e-05	RRBP1	0.016238
ENSG00000115825	2	37477645	37551951	266	17	314278	3.8541	5.807e-05	PRKD3	0.0012788
ENSG00000086289	7	37723446	37991543	989	58	314278	3.849	5.9311e-05	EPDR1	0.44383
ENSG00000143224	1	161136200	161147803	20	6	314278	3.8476	5.9641e-05	PPOX	0.00086191
ENSG00000161682	17	42430583	42441243	13	6	314278	3.8172	6.748e-05	FAM171A2	0.0020187
ENSG00000102870	16	30789778	30798523	1	1	314278	3.8094	6.965e-05	ZNF629	0.004899
ENSG00000177238	16	31225342	31236510	6	2	314278	3.8081	7.0024e-05	TRIM72	0.013307
ENSG00000163902	3	128338817	128399918	172	18	314278	3.8068	7.0382e-05	RPN1	0.44743
ENSG00000188186	7	99746530	99753567	9	3	314278	3.7938	7.4191e-05	LAMTOR4	0.0072948
ENSG00000166924	7	100081550	100092422	19	5	314278	3.7751	7.9961e-05	NYAP1	0.0075704
ENSG00000240720	7	91741473	91808845	101	6	314278	3.769	8.196e-05	LRRD1	0.002147
ENSG00000117877	19	45909467	45914024	20	6	314278	3.7668	8.2693e-05	CD3EAP	0.00043108
ENSG00000170236	15	50792759	50838905	150	16	314278	3.763	8.394e-05	USP50	0.097988
ENSG00000075292	2	71503691	71662199	470	28	314278	3.7522	8.7653e-05	ZNF638	0.061445
ENSG00000155307	21	15857549	15955723	364	38	314278	3.7495	8.8603e-05	SAMSN1	0.0079656
ENSG00000135823	1	180941861	180992047	84	12	314278	3.735	9.3872e-05	STX6	0.0078716
ENSG00000104881	19	45882892	45909607	49	13	314278	3.7298	9.5809e-05	PPP1R13L	0.005716
ENSG00000169136	19	50431959	50437192	23	7	314278	3.7283	9.6382e-05	ATF5	0.0021265
ENSG00000185482	12	57637236	57644976	8	3	314278	3.7133	0.00010228	STAC3	0.017309
ENSG00000182533	3	8775486	8883492	499	61	314278	3.6879	0.00011305	CAV3	0.0052271
ENSG00000183020	11	924894	1012239	289	12	314278	3.6849	0.00011438	AP2A2	0.55847
ENSG00000157349	16	70323566	70369186	33	15	314278	3.6758	0.00011856	DDX19B	0.064261
ENSG00000154380	1	225674537	225840844	345	17	314278	3.6748	0.000119	ENAH	2.7831e-06
ENSG00000001631	7	91828283	91875480	50	10	314278	3.6713	0.00012066	KRIT1	0.016498
ENSG00000218739	2	37423631	37443336	38	11	314278	3.6667	0.00012284	CEBPZ-AS1	0.00064955
ENSG00000158850	1	161141100	161147287	8	4	314278	3.6615	0.00012535	B4GALT3	0.0017059
ENSG00000173175	3	123001143	123168605	389	31	314278	3.6606	0.00012581	ADCY5	0.019022
ENSG00000138613	15	63568217	63601325	80	18	314278	3.642	0.00013527	APH1B	0.0028541
ENSG00000161011	5	179233388	179265078	106	25	314278	3.6303	0.00014156	SQSTM1	0.028985
ENSG00000112195	6	41158015	41168932	47	11	314278	3.6225	0.00014586	TREML2	0.0074765
ENSG00000156170	8	95907995	96128683	645	35	314278	3.6153	0.00015002	NDUFAF6	0.31939
ENSG00000196549	3	154741913	154901497	365	50	314278	3.6124	0.00015168	MME	0.032353
ENSG00000158796	1	161090764	161102478	12	4	314278	3.6123	0.00015176	DEDD	0.00068313
ENSG00000125741	19	46030685	46105470	203	38	314278	3.6105	0.00015281	OPA3	0.034713
ENSG00000071051	2	106361354	106510730	530	30	314278	3.609	0.00015371	NCK2	0.00048151
ENSG00000134571	11	47352957	47374253	43	13	314278	3.5909	0.0001648	MYBPC3	0.052805
ENSG00000066230	5	473425	524447	259	35	314278	3.5899	0.00016539	SLC9A3	0.05355
ENSG00000011478	19	46195741	46207247	25	9	314278	3.5868	0.00016735	QPCTL	0.068483
ENSG00000239388	3	57302375	57326710	35	7	314278	3.5858	0.00016805	ASB14	0.014101
ENSG00000108559	17	5264258	5323480	243	11	314278	3.5827	0.00017001	NUP88	0.03835
ENSG00000179213	19	51749603	51772584	74	11	314278	3.5825	0.00017014	SIGLECL1	0.0049268
ENSG00000165923	11	47681143	47736941	97	13	314278	3.5795	0.00017216	AGBL2	0.44524
ENSG00000157445	3	54156574	55108584	2779	194	314278	3.5715	0.00017746	CACNA2D3	1.9472e-05
ENSG00000123444	11	47593749	47600567	4	2	314278	3.5709	0.00017785	KBTBD4	0.16506
ENSG00000174939	16	29911696	29931185	21	6	314278	3.5705	0.00017815	ASPHD1	0.0034106
ENSG00000163157	1	151142462	151148760	7	4	314278	3.5675	0.00018017	TMOD4	6.669e-05
ENSG00000165029	9	107543283	107690518	594	77	314278	3.5628	0.00018348	ABCA1	0.062663
ENSG00000100412	22	41865129	41924993	73	16	314278	3.5552	0.00018885	ACO2	0.0012711
ENSG00000162755	1	161068151	161070136	5	3	314278	3.5546	0.00018924	KLHDC9	0.014087
ENSG00000116852	1	200938520	200992828	132	15	314278	3.5439	0.00019715	KIF21B	0.13093
ENSG00000213523	5	139916925	139937895	24	7	314278	3.5404	0.00019976	SRA1	0.16196
ENSG00000104936	19	46272975	46285810	16	4	314278	3.5392	0.00020067	DMPK	0.23002
ENSG00000268500	19	52115344	52150142	87	23	314278	3.534	0.00020466	SIGLEC5	0.0043274
ENSG00000159840	7	143078173	143088204	31	11	314278	3.5332	0.00020526	ZYX	0.22991
ENSG00000001630	7	91741465	91772266	52	3	314278	3.5289	0.00020867	CYP51A1	0.0023113
ENSG00000232070	14	21567096	21571883	11	4	314278	3.5232	0.00021322	TMEM253	0.00069828
ENSG00000149932	16	29952206	29984373	45	7	314278	3.5189	0.00021665	TMEM219	0.0026998
ENSG00000108515	17	4851387	4860426	10	4	314278	3.5144	0.00022041	ENO3	0.02177
ENSG00000178217	10	82297658	82406316	442	44	314278	3.5046	0.00022869	SH2D4B	0.052798
ENSG00000131503	5	139781399	139929163	109	21	314278	3.5032	0.00022986	ANKHD1	0.17734
ENSG00000254996	5	139781493	139929154	109	21	314278	3.5032	0.00022986	ANKHD1-EIF4EBP3	0.17734
ENSG00000186566	17	42472652	42580798	161	14	314278	3.4972	0.00023513	GPATCH8	0.0085925
ENSG00000151247	4	99792835	99851788	162	21	314278	3.4967	0.00023553	EIF4E	0.0032611
ENSG00000080189	20	44978167	44993043	18	6	314278	3.4955	0.00023661	SLC35C2	0.06796
ENSG00000152229	18	43563502	43652238	236	19	314278	3.4853	0.00024577	PSTPIP2	0.0047
ENSG00000115970	2	43393800	43823185	1103	40	314278	3.4849	0.00024619	THADA	0.051018
ENSG00000105501	19	52114781	52150151	90	24	314278	3.4802	0.00025048	SIGLEC5	0.0056387
ENSG00000052344	16	31142756	31147083	6	4	314278	3.4799	0.00025082	PRSS8	0.00012124
ENSG00000136939	9	125486269	125487204	1	1	314278	3.4751	0.0002553	OR1L4	0.0002553
ENSG00000099817	19	1086594	1095598	42	15	314278	3.4668	0.00026339	POLR2E	0.1312
ENSG00000149591	11	117070037	117075498	20	6	314278	3.4645	0.00026561	TAGLN	0.020649
ENSG00000154124	5	14664773	14699820	58	10	314278	3.4633	0.00026677	FAM105B	0.32629
ENSG00000113356	5	89767565	89810370	86	15	314278	3.4622	0.00026787	POLR3G	9.0051e-05
ENSG00000108262	17	27900487	27921072	33	10	314278	3.4608	0.00026931	GIT1	0.085024
ENSG00000185591	12	53773960	53810230	71	10	314278	3.457	0.00027309	SP1	0.071081
ENSG00000145214	4	952675	980683	65	14	314278	3.4269	0.00030527	DGKQ	0.01827
ENSG00000104951	19	50392911	50432796	114	24	314278	3.4263	0.00030596	IL4I1	0.0019561
ENSG00000115816	2	37428755	37458856	61	16	314278	3.4208	0.00031223	CEBPZ	0.00084476
ENSG00000099377	16	30996519	31000473	8	3	314278	3.4196	0.00031358	HSD3B7	0.0020101
ENSG00000072310	17	17713713	17740325	37	5	314278	3.4193	0.00031389	SREBF1	0.00036474
ENSG00000122873	10	60028818	60049346	54	5	314278	3.4173	0.00031625	CISD1	0.032292
ENSG00000188056	6	41196062	41206620	82	9	314278	3.4138	0.00032029	TREML4	0.038272
ENSG00000147724	8	139142266	139509065	1239	126	314278	3.4121	0.00032235	FAM135B	6.745e-06
ENSG00000234237	1	180941695	180949868	10	2	314278	3.4104	0.00032437	AL162431.1	0.012953
ENSG00000185651	22	21903736	21978323	109	7	314278	3.4029	0.00033339	UBE2L3	0.15485
ENSG00000159905	19	44455375	44471861	46	10	314278	3.3974	0.00034014	ZNF221	0.026072
ENSG00000165917	11	47459308	47470730	35	6	314278	3.3916	0.00034744	RAPSN	0.025839
ENSG00000169900	16	31227283	31228680	1	1	314278	3.3845	0.0003565	PYDC1	0.02436
ENSG00000166797	15	64364758	64386217	51	7	314278	3.3836	0.00035767	FAM96A	0.039728
ENSG00000171962	17	17876127	17920203	70	8	314278	3.3764	0.00036719	LRRC48	0.00023288
ENSG00000108576	17	28521337	28563020	69	13	314278	3.374	0.00037042	SLC6A4	0.001863
ENSG00000150676	11	85566144	85631064	199	18	314278	3.3704	0.0003753	CCDC83	0.076061
ENSG00000177045	19	46268043	46272484	5	2	314278	3.3588	0.00039135	SIX5	0.47086
ENSG00000171953	17	17880723	17942523	85	9	314278	3.3531	0.00039956	ATPAF2	0.00028062
ENSG00000124602	6	40994772	41006928	22	5	314278	3.349	0.00040557	UNC5CL	0.033019
ENSG00000106460	7	12250867	12282993	186	10	314278	3.3481	0.00040686	TMEM106B	0.0062732
ENSG00000213024	19	50410082	50433020	76	15	314278	3.3447	0.00041186	NUP62	0.0029019
ENSG00000108424	17	45726842	45762871	50	10	314278	3.3425	0.00041507	KPNB1	0.062446
ENSG00000161640	19	50452242	50464429	24	5	314278	3.3399	0.00041907	SIGLEC11	0.0007598
ENSG00000172500	11	65651212	65656010	8	2	314278	3.3395	0.00041964	FIBP	0.001246
ENSG00000149452	11	62756626	62783311	42	16	314278	3.3379	0.00042204	SLC22A8	0.0028328
ENSG00000092439	15	50844670	50979012	411	20	314278	3.3372	0.00042319	TRPM7	0.028292
ENSG00000172179	6	22287480	22297730	25	8	314278	3.3351	0.00042641	PRL	3.5465e-05
ENSG00000120616	10	32556679	32667726	271	16	314278	3.3309	0.00043285	EPC1	0.014119
ENSG00000188242	5	466239	473213	29	7	314278	3.3217	0.00044739	CTD-2228K2.5	0.0033837
ENSG00000174943	16	29916333	29938356	35	6	314278	3.3196	0.00045072	KCTD13	0.0019343
ENSG00000125746	19	46110252	46148887	94	16	314278	3.3153	0.00045778	EML2	0.091272
ENSG00000108587	17	28804380	28854610	57	9	314278	3.3142	0.00045955	GOSR1	0.010215
ENSG00000235931	10	61715188	61720671	17	4	314278	3.3099	0.00046673	C10orf40	0.016283
ENSG00000149925	16	30064411	30081778	11	4	314278	3.3089	0.00046838	ALDOA	0.033238
ENSG00000149930	16	29984962	30003582	24	4	314278	3.3052	0.00047459	TAOK2	0.0058125
ENSG00000149923	16	30087299	30096698	10	3	314278	3.3031	0.00047817	PPP4C	0.020264
ENSG00000109756	4	160025330	160281321	468	39	314278	3.3021	0.00047989	RAPGEF2	0.0042026
ENSG00000089169	12	113008184	113336686	624	60	314278	3.2985	0.00048595	RPH3A	0.014248
ENSG00000141034	17	17942606	17971718	50	4	314278	3.2915	0.00049835	GID4	0.00032508
ENSG00000095585	10	97951458	98031344	267	46	314278	3.2831	0.00051327	BLNK	0.013724
ENSG00000167083	17	47280153	47287936	27	8	314278	3.2814	0.00051649	GNGT2	0.060068
ENSG00000164574	5	153570290	153800544	789	54	314278	3.2791	0.00052071	GALNT10	0.0012912
ENSG00000185920	9	98205262	98279339	161	18	314278	3.2762	0.00052603	PTCH1	0.009429
ENSG00000164938	8	95938200	95961639	52	7	314278	3.2722	0.00053361	TP53INP1	0.078022
ENSG00000168872	16	70380732	70407286	29	10	314278	3.272	0.00053386	DDX19A	0.027313
ENSG00000146067	5	176946789	176981542	52	7	314278	3.2689	0.0005399	FAM193B	0.1819
ENSG00000159871	19	44300081	44331358	116	20	314278	3.2612	0.00055477	LYPD5	0.02752
ENSG00000188425	19	46416475	46418036	3	1	314278	3.2608	0.00055548	NANOS2	0.01231
ENSG00000145217	4	972861	987228	34	11	314278	3.2561	0.00056471	SLC26A1	0.027197
ENSG00000108219	10	82213922	82292879	174	27	314278	3.2534	0.00057011	TSPAN14	0.030867
ENSG00000151151	10	59951278	60027694	289	10	314278	3.2504	0.00057617	IPMK	0.045416
ENSG00000126653	17	28442539	28513493	99	8	314278	3.2502	0.00057662	NSRP1	0.0054919
ENSG00000163710	3	142534764	142608045	202	34	314278	3.2427	0.00059195	PCOLCE2	0.074097
ENSG00000168014	11	73723763	73882255	330	21	314278	3.242	0.00059355	C2CD3	0.00027909
ENSG00000127914	7	91570181	91739987	289	7	314278	3.2419	0.00059366	AKAP9	0.0054963
ENSG00000156858	16	30662038	30667761	2	1	314278	3.2415	0.00059449	PRR14	0.0055883
ENSG00000204217	2	203241659	203432474	322	18	314278	3.2388	0.00060018	BMPR2	0.065778
ENSG00000166128	15	63481668	63559981	176	25	314278	3.2348	0.00060854	RAB8B	0.083449
ENSG00000138316	10	72432559	72522197	442	53	314278	3.234	0.00061032	ADAMTS14	0.098418
ENSG00000160410	19	41082757	41097305	43	10	314278	3.2328	0.000613	SHKBP1	0.062382
ENSG00000129250	17	4901243	4931696	77	15	314278	3.2241	0.00063177	KIF1C	0.016249
ENSG00000086288	7	37888199	37940003	255	27	314278	3.221	0.0006387	NME8	0.77056
ENSG00000142192	21	27252861	27543446	738	60	314278	3.2175	0.00064646	APP	0.028461
ENSG00000062598	20	44994688	45061704	77	10	314278	3.2121	0.00065873	ELMO2	0.12147
ENSG00000167085	17	47481414	47492246	29	11	314278	3.2117	0.00065967	PHB	0.067813
ENSG00000090857	16	70147529	70195203	27	12	314278	3.2038	0.00067822	PDPR	0.044416
ENSG00000175592	11	65659520	65668044	23	7	314278	3.1962	0.0006963	FOSL1	0.0074523
ENSG00000111785	12	107168373	107283090	174	24	314278	3.1933	0.00070326	RIC8B	0.0683
ENSG00000131495	5	140018325	140027370	19	4	314278	3.1905	0.0007101	NDUFA2	0.11324
ENSG00000146648	7	55086714	55324313	734	94	314278	3.1861	0.00072094	EGFR	0.030539
ENSG00000187037	7	37723399	37873390	409	33	314278	3.1861	0.00072106	GPR141	0.58211
ENSG00000091583	17	64208151	64252643	172	21	314278	3.1854	0.00072271	APOH	0.032927
ENSG00000108798	17	47287589	47300587	38	11	314278	3.1843	0.00072557	ABI3	0.075505
ENSG00000090238	16	30103635	30108236	7	4	314278	3.1787	0.00073969	YPEL3	0.01952
ENSG00000135409	12	53817639	53825318	15	2	314278	3.1777	0.00074218	AMHR2	0.055499
ENSG00000139173	12	44229770	44783545	1396	43	314278	3.1771	0.00074384	TMEM117	0.15167
ENSG00000120705	5	137841784	137878989	61	13	314278	3.172	0.00075709	ETF1	0.10704
ENSG00000082258	2	135675805	135716912	76	7	314278	3.1618	0.00078386	CCNT2	0.0057484
ENSG00000142583	1	9095166	9148537	170	25	314278	3.1614	0.00078509	SLC2A5	0.0039006
ENSG00000259207	17	45331212	45421658	293	26	314278	3.1576	0.00079528	ITGB3	0.082903
ENSG00000259753	17	45331263	45421658	293	26	314278	3.1576	0.00079528	ITGB3	0.082903
ENSG00000186660	11	58346584	58388515	73	14	314278	3.1574	0.00079582	ZFP91	0.0036455
ENSG00000090861	16	70286198	70323446	34	16	314278	3.1495	0.00081783	AARS	0.054613
ENSG00000111142	12	95867296	95909615	140	17	314278	3.1423	0.00083811	METAP2	0.010502
ENSG00000170445	5	140052758	140071609	30	5	314278	3.1357	0.00085714	HARS	0.1733
ENSG00000103126	16	337440	402673	245	29	314278	3.1337	0.00086316	AXIN1	0.03445
ENSG00000125740	19	45971253	45978437	20	5	314278	3.1318	0.00086871	FOSB	0.060097
ENSG00000175662	17	17746828	17875736	182	9	314278	3.1288	0.00087774	TOM1L2	0.00046252
ENSG00000125743	19	46190712	46195827	6	2	314278	3.1235	0.00089372	SNRPD2	0.36608
ENSG00000196419	22	42017123	42060044	70	9	314278	3.1169	0.00091395	XRCC6	0.0013454
ENSG00000146215	6	43267448	43276535	10	3	314278	3.1136	0.0009242	CRIP3	0.00016787
ENSG00000267757	19	46144752	46146098	4	2	314278	3.1117	0.00093022	C19orf83	0.0075524
ENSG00000109066	17	72772622	72835918	149	17	314278	3.1114	0.00093091	TMEM104	0.0010378
ENSG00000130787	12	123319000	123347507	88	10	314278	3.1113	0.00093127	HIP1R	7.5622e-05
ENSG00000131042	19	54777675	54785039	29	8	314278	3.1095	0.000937	LILRB2	0.0071896
ENSG00000254087	8	56792372	56923940	434	34	314278	3.1089	0.00093904	LYN	0.019656
ENSG00000100490	14	50796310	50883179	229	29	314278	3.1054	0.00095026	CDKL1	0.023338
ENSG00000185811	7	50343720	50472799	255	42	314278	3.1039	0.00095483	IKZF1	0.01081
ENSG00000117016	1	41086351	41131329	115	17	314278	3.0997	0.00096874	RIMS3	0.2144
ENSG00000108061	10	112679301	112773425	185	24	314278	3.0993	0.00096975	SHOC2	0.09983
ENSG00000078487	7	99998449	100026615	38	4	314278	3.0935	0.00098896	ZCWPW1	0.01143
ENSG00000079313	19	1815248	1848452	77	11	314278	3.091	0.00099744	REXO1	0.004652
ENSG00000089280	16	31191431	31203127	9	5	314278	3.0908	0.00099801	FUS	0.058685
ENSG00000196388	17	4891425	4900905	23	6	314278	3.0903	0.00099974	INCA1	0.042477
ENSG00000121653	11	45907202	45928016	39	16	314278	3.0901	0.0010004	MAPK8IP1	0.093247
ENSG00000198720	17	27916787	27941779	28	10	314278	3.0895	0.0010026	ANKRD13B	0.015888
ENSG00000108582	17	28705923	28797007	112	11	314278	3.0893	0.0010032	CPD	0.016779
ENSG00000120738	5	137801179	137805004	4	2	314278	3.0866	0.0010123	EGR1	0.022736
ENSG00000211452	1	54356912	54376759	75	10	314278	3.0858	0.0010151	DIO1	0.057207
ENSG00000151135	12	107349497	107372556	44	10	314278	3.0831	0.0010242	C12orf23	0.012704
ENSG00000120306	5	139554227	139661637	198	13	314278	3.0747	0.0010537	CYSTM1	0.02292
ENSG00000138801	4	108511433	108641608	371	25	314278	3.0715	0.0010649	PAPSS1	0.077305
ENSG00000113141	5	140026643	140042064	22	3	314278	3.0662	0.0010841	IK	0.11321
ENSG00000134460	10	6052652	6104288	223	42	314278	3.0651	0.0010878	IL2RA	0.023568
ENSG00000169605	2	69201705	69208106	27	5	314278	3.0652	0.0010878	GKN1	0.058888
ENSG00000125755	19	46318668	46366548	180	13	314278	3.0639	0.0010924	SYMPK	0.16181
ENSG00000028528	15	64386322	64438289	89	12	314278	3.0623	0.0010984	SNX1	0.032521
ENSG00000184857	16	8874241	8891505	92	14	314278	3.0619	0.0010998	TMEM186	0.0013449
ENSG00000168079	8	27727399	27850244	532	51	314278	3.0592	0.0011095	SCARA5	0.015018
ENSG00000095970	6	41126244	41130924	3	2	314278	3.0592	0.0011095	TREM2	0.04241
ENSG00000185129	5	139487362	139496321	4	2	314278	3.0562	0.0011207	PURA	0.059817
ENSG00000239332	2	47043836	47086146	155	33	314278	3.0538	0.0011298	LINC01119	0.32432
ENSG00000100599	14	92980118	93155339	630	84	314278	3.0521	0.0011361	RIN3	0.0038974
ENSG00000255073	11	58346645	58392112	77	14	314278	3.05	0.0011444	ZFP91-CNTF	0.0046512
ENSG00000161010	5	179261436	179289173	75	13	314278	3.0481	0.0011516	C5orf45	0.020218
ENSG00000167549	17	27941774	27949925	10	4	314278	3.0461	0.0011593	CORO6	0.01345
ENSG00000156860	16	30669752	30682135	9	4	314278	3.0443	0.0011663	FBRS	0.0086443
ENSG00000182087	19	1009647	1021117	89	17	314278	3.043	0.0011711	TMEM259	0.0010925
ENSG00000196236	22	41253081	41363838	86	16	314278	3.0377	0.0011918	XPNPEP3	0.036539
ENSG00000203943	1	84764049	84855640	173	23	314278	3.0357	0.0011998	SAMD13	0.033226
ENSG00000150281	16	30907928	30914881	10	4	314278	3.0357	0.0011999	CTF1	0.012447
ENSG00000168092	11	117014983	117047610	103	15	314278	3.0343	0.0012053	PAFAH1B2	0.040723
ENSG00000144426	2	203879602	204091101	300	22	314278	3.0303	0.0012216	NBEAL1	0.0075479
ENSG00000166529	7	99647390	99662661	17	3	314278	3.0246	0.0012448	ZSCAN21	0.016977
ENSG00000205339	11	9406169	9469673	108	12	314278	3.022	0.0012554	IPO7	0.03697
ENSG00000135144	12	113494514	113535833	152	30	314278	3.0157	0.0012817	DTX1	0.018974
ENSG00000063438	5	304291	438406	454	40	314278	3.0148	0.0012859	AHRR	0.0593
ENSG00000186367	5	129083772	129102425	58	9	314278	3.01	0.0013061	KIAA1024L	0.033795
ENSG00000129744	11	3666358	3685646	85	16	314278	3.009	0.0013103	ART1	0.0013293
ENSG00000173335	20	23583047	23586513	6	2	314278	3.008	0.0013147	CST9	0.036182
ENSG00000170430	10	131265448	131566271	1247	60	314278	3.0069	0.0013198	MGMT	0.037237
ENSG00000111783	12	106976685	107156581	373	24	314278	3.003	0.0013365	RFX4	0.060741
ENSG00000188659	15	82555151	82577271	49	12	314278	3.001	0.0013453	FAM154B	0.69523
ENSG00000130755	19	39818993	39833012	29	7	314278	2.9966	0.0013651	GMFG	0.044136
ENSG00000132517	17	4935895	4955304	64	10	314278	2.9938	0.0013778	SLC52A1	0.13434
ENSG00000141279	17	45600308	45700642	114	15	314278	2.9918	0.0013869	NPEPPS	0.1268
ENSG00000166508	7	99690351	99699563	21	4	314278	2.9863	0.0014117	MCM7	0.040016
ENSG00000070808	5	149599054	149669854	144	27	314278	2.9833	0.0014257	CAMK2A	0.0064183
ENSG00000143222	1	161122566	161128646	11	4	314278	2.9767	0.0014569	UFC1	0.010414
ENSG00000254093	8	10622473	10697394	418	22	314278	2.9726	0.0014766	PINX1	0.51282
ENSG00000172543	11	65647280	65651212	9	4	314278	2.9725	0.0014768	CTSW	0.0019581
ENSG00000170608	19	46367247	46377055	24	8	314278	2.9703	0.0014876	FOXA3	0.14944
ENSG00000108375	17	56429861	56494956	108	16	314278	2.9679	0.001499	RNF43	0.28603
ENSG00000154122	5	14704910	14871887	423	43	314278	2.9665	0.0015059	ANKH	0.31483
ENSG00000161179	22	21982378	21984353	4	2	314278	2.9538	0.0015695	YDJC	0.31206
ENSG00000116670	1	11734537	11751707	67	14	314278	2.9504	0.0015867	MAD2L2	0.001499
ENSG00000185245	17	4835592	4838325	7	4	314278	2.9493	0.0015927	GP1BA	0.13002
ENSG00000100473	14	31343720	31364271	50	20	314278	2.9446	0.0016168	COCH	0.010145
ENSG00000170276	11	111782966	111789574	10	4	314278	2.9436	0.0016219	HSPB2	0.032393
ENSG00000113108	5	139937853	139973337	38	11	314278	2.9421	0.0016302	APBB3	0.17368
ENSG00000117322	1	207627575	207663240	83	13	314278	2.9393	0.0016445	CR2	0.094143
ENSG00000141298	17	27952956	28257294	364	15	314278	2.9355	0.0016652	SSH2	0.0035455
ENSG00000157350	16	70413338	70473140	61	21	314278	2.9354	0.0016655	ST3GAL2	0.030257
ENSG00000091536	17	18012020	18083116	136	19	314278	2.9351	0.0016671	MYO15A	0.0043612
ENSG00000169896	16	31271311	31344213	143	12	314278	2.934	0.0016731	ITGAM	0.22959
ENSG00000198099	4	100044808	100078949	200	8	314278	2.9314	0.0016872	ADH4	0.060614
ENSG00000177889	12	93799449	93836038	60	17	314278	2.9286	0.0017023	UBE2N	0.015303
ENSG00000130307	19	17359985	17393595	105	17	314278	2.9263	0.0017149	USHBP1	0.041371
ENSG00000081791	5	141303373	141321612	37	4	314278	2.9262	0.0017155	KIAA0141	0.014077
ENSG00000104043	15	50150435	50475014	954	62	314278	2.9244	0.0017254	ATP8B4	0.29911
ENSG00000133665	10	82104501	82127829	79	11	314278	2.9216	0.0017413	DYDC2	0.043364
ENSG00000187105	14	73945189	74025651	117	24	314278	2.9199	0.0017509	HEATR4	5.3666e-05
ENSG00000070729	16	57917503	58005020	313	56	314278	2.912	0.0017957	CNGB1	0.029566
ENSG00000165434	11	74041363	74109518	165	16	314278	2.9079	0.0018191	PGM2L1	0.012306
ENSG00000163219	2	68906733	69053965	582	47	314278	2.9052	0.0018352	ARHGAP25	0.074758
ENSG00000117020	1	243651535	244014381	492	25	314278	2.9037	0.0018441	AKT3	0.085201
ENSG00000155511	5	152869175	153193429	1200	70	314278	2.9007	0.0018615	GRIA1	0.025858
ENSG00000162571	1	1109264	1133315	142	20	314278	2.8975	0.0018807	TTLL10	0.0057375
ENSG00000179195	12	124456392	124499986	83	10	314278	2.8973	0.0018817	ZNF664	0.00030823
ENSG00000049860	5	73935848	74018472	279	42	314278	2.896	0.0018896	HEXB	7.0641e-05
ENSG00000169592	16	30006615	30017114	27	6	314278	2.8959	0.0018907	INO80E	0.016111
ENSG00000112855	5	140071011	140078889	11	3	314278	2.8926	0.0019102	HARS2	0.25539
ENSG00000140678	16	31366455	31394318	42	13	314278	2.892	0.0019142	ITGAX	0.033137
ENSG00000174238	17	1421012	1466110	140	15	314278	2.8906	0.0019224	PITPNA	0.14493
ENSG00000166025	11	94439597	94609918	375	38	314278	2.8899	0.0019266	AMOTL1	0.032428
ENSG00000170788	10	82095861	82116511	50	12	314278	2.8793	0.0019926	DYDC1	0.068432
ENSG00000171786	1	160336857	160342638	12	4	314278	2.8789	0.0019952	NHLH1	0.0085211
ENSG00000128310	22	38219389	38221502	3	1	314278	2.8778	0.0020026	GALR3	0.047959
ENSG00000110031	11	58294344	58345693	87	14	314278	2.8775	0.0020039	LPXN	0.00591
ENSG00000171459	9	125512019	125513062	8	2	314278	2.8739	0.0020271	OR1L6	0.00015605
ENSG00000086848	11	111652919	111742305	104	15	314278	2.8726	0.0020359	ALG9	0.041286
ENSG00000163762	3	149036285	149052201	38	10	314278	2.8689	0.0020594	TM4SF18	0.004968
ENSG00000146833	7	99474581	99517223	87	8	314278	2.8676	0.0020681	TRIM4	0.0095154
ENSG00000124459	19	44416781	44439430	73	8	314278	2.863	0.0020979	ZNF45	0.057885
ENSG00000180626	17	5082831	5095178	27	10	314278	2.8568	0.0021394	ZNF594	0.018868
ENSG00000258529	11	111657010	111750149	112	15	314278	2.8567	0.0021405	ALG9	0.042522
ENSG00000259316	15	64472547	64665980	353	22	314278	2.8561	0.0021444	CTD-2116N17.1	0.25287
ENSG00000091640	17	4862521	4871167	20	9	314278	2.8558	0.0021467	SPAG7	0.033156
ENSG00000003147	7	8152814	8302317	595	76	314278	2.8556	0.0021477	ICA1	0.099585
ENSG00000127663	19	4969125	5153606	562	39	314278	2.8553	0.0021501	KDM4B	0.00082285
ENSG00000122566	7	26229547	26241149	23	6	314278	2.8544	0.0021557	HNRNPA2B1	0.84358
ENSG00000164466	5	174904065	174956745	197	18	314278	2.8501	0.0021853	SFXN1	0.074336
ENSG00000067900	18	18526867	18691812	129	15	314278	2.8469	0.0022071	ROCK1	0.011642
ENSG00000154978	7	55503749	55640681	626	12	314278	2.844	0.0022272	VOPP1	0.016963
ENSG00000157954	7	5229819	5273457	153	25	314278	2.8364	0.0022811	WIPI2	0.0035622
ENSG00000050344	7	26191860	26226745	88	14	314278	2.8339	0.002299	NFE2L3	0.60392
ENSG00000163412	3	71724567	71803924	263	31	314278	2.8323	0.0023108	EIF4E3	0.19508
ENSG00000157423	16	70841281	71264625	299	37	314278	2.8313	0.002318	HYDIN	0.054511
ENSG00000120314	5	140044261	140053709	18	5	314278	2.8296	0.0023302	WDR55	0.1993
ENSG00000170476	5	138723169	138725770	1	1	314278	2.8261	0.002356	MZB1	0.0004137
ENSG00000186517	1	161016736	161039760	47	12	314278	2.82	0.002401	ARHGAP30	0.025288
ENSG00000002834	17	37026112	37078023	164	34	314278	2.8178	0.0024177	LASP1	0.1196
ENSG00000153294	6	47653600	47689757	138	8	314278	2.8149	0.0024398	GPR115	0.070623
ENSG00000171124	19	5842899	5851485	24	5	314278	2.8145	0.0024423	FUT3	0.0045946
ENSG00000105323	19	41768401	41813503	70	8	314278	2.814	0.0024462	HNRNPUL1	0.065026
ENSG00000166165	14	103985996	103989448	5	2	314278	2.8075	0.0024965	CKB	0.38556
ENSG00000125571	2	113670548	113676459	40	3	314278	2.8038	0.0025256	IL37	0.013438
ENSG00000198369	2	65537985	65659771	350	24	314278	2.8027	0.002534	SPRED2	0.072749
ENSG00000090006	19	41098789	41135725	104	14	314278	2.8009	0.0025481	LTBP4	0.072429
ENSG00000178175	5	71738479	71803554	170	21	314278	2.8	0.0025551	ZNF366	0.16268
ENSG00000185760	6	73331520	73908574	1476	113	314278	2.7972	0.0025777	KCNQ5	0.0098935
ENSG00000100106	22	38093011	38172563	193	22	314278	2.797	0.0025789	TRIOBP	0.17221
ENSG00000130035	12	4829507	4960277	405	41	314278	2.7966	0.0025821	GALNT8	0.31005
ENSG00000169118	15	64457716	64648442	337	20	314278	2.7966	0.0025824	CSNK1G1	0.23736
ENSG00000149380	11	73946846	74022702	190	19	314278	2.7953	0.0025928	P4HA3	0.0080845
ENSG00000269920	10	97733786	97792432	170	27	314278	2.7902	0.0026341	RP11-690P14.4	0.022779
ENSG00000188649	10	97733786	97792441	170	27	314278	2.7902	0.0026341	CC2D2B	0.022779
ENSG00000022277	20	55043647	55093943	110	10	314278	2.7895	0.0026393	RTFDC1	0.012258
ENSG00000257545	12	106889736	107168696	615	48	314278	2.7861	0.002667	RP11-144F15.1	0.087918
ENSG00000180228	2	179296141	179316239	23	8	314278	2.7845	0.0026804	PRKRA	0.034886
ENSG00000152128	2	135213330	135476570	690	48	314278	2.7807	0.0027122	TMEM163	0.0048791
ENSG00000112212	6	41010293	41012076	3	1	314278	2.7806	0.0027126	TSPO2	0.056389
ENSG00000146007	5	140078265	140086248	12	2	314278	2.7804	0.0027148	ZMAT2	0.22437
ENSG00000184825	6	27114861	27115317	2	1	314278	2.7789	0.0027271	HIST1H2AH	0.001863
ENSG00000162511	1	31205316	31230667	67	21	314278	2.7749	0.0027613	LAPTM5	0.33502
ENSG00000215845	1	161007421	161008780	2	1	314278	2.7747	0.0027629	TSTD1	0.0096096
ENSG00000103642	15	63413999	63434260	50	6	314278	2.7742	0.0027668	LACTB	0.17856
ENSG00000178917	3	44540462	44552128	9	4	314278	2.7735	0.0027726	ZNF852	0.1179
ENSG00000249961	16	66788879	66835523	75	7	314278	2.7728	0.0027788	CCDC79	0.006087
ENSG00000107736	10	73156691	73575702	1321	161	314278	2.7682	0.0028179	CDH23	0.0054726
ENSG00000100401	22	41641615	41682255	82	11	314278	2.7667	0.0028314	RANGAP1	0.12177
ENSG00000146776	7	105245514	105517050	740	108	314278	2.7663	0.0028351	ATXN7L1	0.0052789
ENSG00000161509	17	72838162	72857627	39	4	314278	2.7654	0.0028423	GRIN2C	0.00049363
ENSG00000268423	19	47050313	47104118	156	28	314278	2.7643	0.0028524	AC011551.3	0.036419
ENSG00000205318	6	10633993	10647501	16	6	314278	2.7629	0.0028643	GCNT6	0.19967
ENSG00000176927	17	28256218	28435470	230	15	314278	2.7613	0.0028786	EFCAB5	0.01719
ENSG00000268421	10	131308884	131309525	4	2	314278	2.7584	0.0029043	AL355531.2	0.019863
ENSG00000149922	16	30097114	30103208	9	4	314278	2.7563	0.0029226	TBX6	0.021093
ENSG00000143507	1	221874766	221915518	89	21	314278	2.7548	0.0029366	DUSP10	0.15537
ENSG00000258830	12	57643392	57690267	54	12	314278	2.7546	0.0029384	RP11-123K3.4	0.15521
ENSG00000268863	16	30996808	30997533	2	1	314278	2.7519	0.0029626	AC135048.1	0.0029626
ENSG00000257704	19	47778142	47778979	2	1	314278	2.7506	0.0029746	PRR24	0.042595
ENSG00000172421	17	60447579	60493837	58	10	314278	2.7489	0.00299	EFCAB3	0.037584
ENSG00000176222	19	44376515	44405537	52	5	314278	2.7488	0.0029907	ZNF404	0.078749
ENSG00000176619	19	2427636	2456994	107	14	314278	2.7453	0.0030225	LMNB2	0.010051
ENSG00000100403	22	41697526	41756151	87	11	314278	2.7449	0.0030267	ZC3H7B	0.051734
ENSG00000166263	17	53046088	53241646	483	23	314278	2.7443	0.0030322	STXBP4	0.0003006
ENSG00000095787	10	28821422	28912041	166	18	314278	2.7432	0.0030418	WAC	0.23259
ENSG00000113073	5	139739787	139754728	19	7	314278	2.7421	0.0030519	SLC4A9	0.32908
ENSG00000124091	20	55066548	55100981	82	8	314278	2.7413	0.0030598	GCNT7	0.014949
ENSG00000100417	22	41972898	41985894	28	4	314278	2.739	0.0030814	PMM1	0.0042519
ENSG00000163518	1	157543539	157567870	62	9	314278	2.7366	0.0031043	FCRL4	0.010042
ENSG00000103275	16	1355548	1377019	121	11	314278	2.7357	0.003112	UBE2I	0.053001
ENSG00000119242	12	124403207	124457378	109	9	314278	2.7355	0.0031139	CCDC92	0.00058979
ENSG00000173432	11	18287721	18291524	9	3	314278	2.7344	0.0031251	SAA1	0.031333
ENSG00000250317	4	25863452	25931435	199	28	314278	2.7323	0.0031448	SMIM20	0.088646
ENSG00000221990	5	441645	443258	10	3	314278	2.7302	0.0031644	C5orf55	0.086658
ENSG00000187080	1	248128535	248129641	5	2	314278	2.7275	0.0031904	OR2AK2	0.28608
ENSG00000141682	18	57567180	57571538	8	4	314278	2.7254	0.0032111	PMAIP1	0.098284
ENSG00000140995	16	90014333	90034468	95	16	314278	2.7245	0.0032197	DEF8	0.006124
ENSG00000180777	18	14728271	14852737	270	18	314278	2.7196	0.0032681	ANKRD30B	0.00078698
ENSG00000183111	5	148931510	149014531	240	25	314278	2.7156	0.0033079	ARHGEF37	0.14416
ENSG00000176402	7	99520892	99527243	20	5	314278	2.714	0.0033243	GJC3	0.0061266
ENSG00000100380	22	41220539	41253026	41	8	314278	2.7094	0.0033706	ST13	0.17107
ENSG00000157303	9	95820989	95847420	86	12	314278	2.7086	0.0033781	SUSD3	0.17132
ENSG00000268387	1	161190160	161192296	9	3	314278	2.7068	0.0033966	AL590714.1	0.00090666
ENSG00000244752	22	25615489	25627836	49	16	314278	2.7016	0.0034505	CRYBB2	0.00082669
ENSG00000100101	22	38077680	38170137	229	27	314278	2.7013	0.0034533	NOL12	0.18381
ENSG00000100418	22	41994032	42017100	35	5	314278	2.7007	0.0034599	DESI1	0.005303
ENSG00000117691	1	212606229	212619714	44	8	314278	2.6991	0.0034762	NENF	0.030719
ENSG00000168216	6	70385694	70507003	382	14	314278	2.6977	0.0034915	LMBRD1	0.0066069
ENSG00000171243	7	16501106	16570205	265	26	314278	2.6973	0.0034947	SOSTDC1	0.11615
ENSG00000124103	20	55092243	55101198	17	4	314278	2.6955	0.0035141	FAM209A	0.014111
ENSG00000135374	11	34500340	34535352	135	15	314278	2.6955	0.0035145	ELF5	0.14697
ENSG00000172638	11	65633912	65641063	13	3	314278	2.6906	0.0035662	EFEMP2	0.030212
ENSG00000137204	6	43263432	43273276	12	4	314278	2.6883	0.0035904	SLC22A7	0.0015925
ENSG00000214413	10	112658488	112679032	44	13	314278	2.6876	0.0035981	BBIP1	0.23157
ENSG00000143727	2	264140	278283	29	6	314278	2.6842	0.0036354	ACP1	0.39124
ENSG00000137976	1	84864215	84880701	69	10	314278	2.6796	0.003686	DNASE2B	0.010233
ENSG00000256453	5	140050379	140053171	2	1	314278	2.679	0.0036927	DND1	0.23342
ENSG00000272333	19	36208921	36229779	42	11	314278	2.6778	0.0037052	KMT2B	0.020027
ENSG00000156304	21	33043346	33104388	124	16	314278	2.6765	0.0037201	SCAF4	0.24866
ENSG00000214517	11	73882144	73965748	165	12	314278	2.6762	0.0037234	PPME1	0.0029553
ENSG00000152583	4	88394487	88452213	183	14	314278	2.6757	0.0037292	SPARCL1	0.0027221
ENSG00000170606	5	132387654	132442141	138	13	314278	2.6744	0.0037429	HSPA4	0.065789
ENSG00000130270	19	1782074	1812275	92	22	314278	2.6731	0.0037577	ATP8B3	0.046636
ENSG00000167711	17	1646130	1658562	47	8	314278	2.6695	0.0037977	SERPINF2	0.031836
ENSG00000113119	5	140019012	140024993	11	3	314278	2.669	0.0038041	TMCO6	0.18833
ENSG00000268130	13	113755563	113756608	3	2	314278	2.6684	0.0038108	AL137002.1	0.0028151
ENSG00000103811	15	79213400	79241916	91	12	314278	2.6666	0.0038316	CTSH	0.0023266
ENSG00000170684	19	45574758	45579846	4	2	314278	2.6662	0.0038357	ZNF296	0.0043772
ENSG00000271786	10	18931405	18944123	39	7	314278	2.6651	0.0038479	RP11-139J15.7	0.10646
ENSG00000163362	1	200860176	200884863	70	17	314278	2.6637	0.0038639	C1orf106	0.21417
ENSG00000171056	8	10581278	10697357	579	22	314278	2.6637	0.0038641	SOX7	0.58931
ENSG00000180914	3	8792094	8811314	97	26	314278	2.6579	0.0039312	OXTR	0.030653
ENSG00000150593	10	112631565	112659764	60	14	314278	2.6541	0.0039763	PDCD4	0.20119
ENSG00000115274	2	74682150	74688011	5	2	314278	2.6496	0.0040288	INO80B	0.0012179
ENSG00000109654	4	154073494	154260472	488	58	314278	2.6492	0.0040341	TRIM2	0.015485
ENSG00000164142	4	152330368	152584784	502	18	314278	2.6474	0.004056	FAM160A1	0.087462
ENSG00000166501	16	23847322	24231932	1177	102	314278	2.6439	0.0040978	PRKCB	0.35024
ENSG00000093000	22	45559722	45583896	84	8	314278	2.6435	0.0041026	NUP50	0.13508
ENSG00000079150	2	179328391	179343327	22	7	314278	2.6421	0.0041198	FKBP7	0.049538
ENSG00000168589	16	80574631	80584657	48	7	314278	2.6411	0.0041319	DYNLRB2	0.0018546
ENSG00000167523	16	89724210	89737680	52	11	314278	2.6367	0.0041856	SPATA33	0.0063846
ENSG00000239779	2	74685456	74688018	3	1	314278	2.6343	0.0042152	WBP1	0.0013881
ENSG00000177721	5	43039335	43043272	5	2	314278	2.6339	0.00422	ANXA2R	0.0029613
ENSG00000029559	4	88720733	88733074	38	9	314278	2.6334	0.0042263	IBSP	0.05254
ENSG00000145832	5	135170338	135224326	204	29	314278	2.6314	0.0042516	SLC25A48	0.034565
ENSG00000244623	7	99473610	99474680	3	1	314278	2.6233	0.0043538	OR2AE1	0.018869
ENSG00000111249	12	111471828	111788358	429	40	314278	2.6231	0.0043572	CUX2	0.086161
ENSG00000111640	12	6643093	6647537	15	3	314278	2.6187	0.0044134	GAPDH	0.064136
ENSG00000161888	19	11242196	11266484	106	19	314278	2.6158	0.0044512	SPC24	0.065929
ENSG00000254636	10	124214169	124216868	16	3	314278	2.6153	0.0044569	ARMS2	0.010242
ENSG00000148734	10	72007085	72043432	136	26	314278	2.6148	0.0044635	NPFFR1	0.092837
ENSG00000257062	12	21200113	21329829	436	27	314278	2.6086	0.0045457	RP11-125O5.2	0.13506
ENSG00000130783	12	123258874	123312075	164	15	314278	2.6084	0.0045483	CCDC62	0.00086135
ENSG00000167216	18	44497455	44627658	328	23	314278	2.6076	0.0045588	KATNAL2	0.000778
ENSG00000089094	12	121866900	122018920	280	28	314278	2.6072	0.0045645	KDM2B	0.0092261
ENSG00000115297	2	74740590	74744274	1	1	314278	2.6068	0.004569	TLX2	0.0007963
ENSG00000139668	13	52158644	52336171	223	32	314278	2.6041	0.0046063	WDFY2	0.49299
ENSG00000157500	3	57261765	57307496	67	11	314278	2.6019	0.004635	APPL1	0.042128
ENSG00000135720	16	66754796	66785701	58	5	314278	2.6013	0.004643	DYNC1LI2	0.0084182
ENSG00000258984	2	238875656	239008053	382	16	314278	2.5974	0.0046973	UBE2F-SCLY	0.042999
ENSG00000171467	6	43274872	43337216	85	14	314278	2.5965	0.0047084	ZNF318	0.0017732
ENSG00000135040	9	88556061	88637213	83	20	314278	2.5952	0.0047263	NAA35	0.060188
ENSG00000108591	17	17991200	18011285	36	6	314278	2.5945	0.004737	DRG2	0.00049958
ENSG00000105270	19	36505562	36524245	36	13	314278	2.5941	0.0047415	CLIP3	0.010227
ENSG00000258724	8	10582909	10697357	573	20	314278	2.5935	0.00475	SOX7	0.57373
ENSG00000214688	10	73471458	73497581	59	11	314278	2.5926	0.004762	C10orf105	0.15714
ENSG00000204969	5	140174444	140391929	416	23	314278	2.5921	0.004769	PCDHA2	0.39961
ENSG00000166035	15	58702768	58861151	595	90	314278	2.5904	0.0047929	LIPC	0.13414
ENSG00000122565	7	26240782	26252976	28	6	314278	2.585	0.0048685	CBX3	0.74978
ENSG00000138670	4	82347547	82965397	2017	99	314278	2.5849	0.0048697	RASGEF1B	0.00036625
ENSG00000136238	7	6414154	6443608	128	21	314278	2.5836	0.0048886	RAC1	0.38853
ENSG00000168564	4	184365744	184369351	6	3	314278	2.5835	0.0048905	CDKN2AIP	0.0092773
ENSG00000138741	4	122800182	122872909	129	19	314278	2.5812	0.0049224	TRPC3	0.0015506
ENSG00000130513	19	18485541	18499986	51	10	314278	2.5812	0.0049226	GDF15	0.11716
ENSG00000119777	2	27255778	27264563	6	2	314278	2.5794	0.0049488	TMEM214	0.017476
ENSG00000178397	7	6369040	6388612	72	17	314278	2.5779	0.0049695	FAM220A	0.2204
ENSG00000100413	22	41921808	41940610	32	4	314278	2.5778	0.004972	POLR3H	0.0098683
ENSG00000105778	7	32535038	33078516	1569	43	314278	2.5768	0.0049861	AVL9	0.061747
ENSG00000168301	3	58477841	58488087	16	5	314278	2.5759	0.0049994	KCTD6	0.038342
ENSG00000065609	6	84262599	84419410	299	22	314278	2.5757	0.0050018	SNAP91	0.0055166
ENSG00000137259	6	26033320	26033796	2	1	314278	2.5739	0.0050277	HIST1H2AB	0.085726
ENSG00000132330	2	238969530	239008054	131	14	314278	2.5731	0.0050401	SCLY	0.049876
ENSG00000174233	12	49159975	49182820	42	5	314278	2.5727	0.0050447	ADCY6	0.00035428
ENSG00000176209	8	42396298	42409603	37	5	314278	2.5717	0.0050597	SMIM19	0.28477
ENSG00000171492	1	90286573	90402170	175	41	314278	2.5713	0.0050655	LRRC8D	0.28788
ENSG00000156413	19	5830621	5839742	31	7	314278	2.5695	0.0050924	FUT6	0.0038716
ENSG00000035115	2	217730	266398	95	11	314278	2.5694	0.0050931	SH3YL1	0.25189
ENSG00000105329	19	41807492	41859816	101	15	314278	2.5684	0.0051088	TGFB1	0.10263
ENSG00000187624	17	260118	273510	39	8	314278	2.5682	0.0051113	C17orf97	0.039509
ENSG00000144451	2	214149113	215275225	3135	87	314278	2.5653	0.0051539	SPAG16	0.041787
ENSG00000204970	5	140165876	140391929	435	21	314278	2.5621	0.0052023	PCDHA1	0.38242
ENSG00000090565	16	475619	573011	258	20	314278	2.5598	0.0052368	RAB11FIP3	0.23357
ENSG00000164181	5	60047618	60140216	229	26	314278	2.5586	0.0052541	ELOVL7	0.11854
ENSG00000100387	22	41347351	41369313	16	4	314278	2.5583	0.0052599	RBX1	0.1388
ENSG00000182809	14	105939299	105946499	5	3	314278	2.5571	0.0052782	CRIP2	0.0052782
ENSG00000183044	16	8768422	8878432	606	81	314278	2.5563	0.005289	ABAT	0.07595
ENSG00000075151	1	21132963	21503377	690	26	314278	2.5563	0.0052895	EIF4G3	0.052352
ENSG00000174579	3	135867764	135916083	52	13	314278	2.5545	0.0053166	MSL2	0.023102
ENSG00000123104	12	26490342	26986131	1509	95	314278	2.554	0.0053244	ITPR2	0.03003
ENSG00000179364	14	105766900	105864484	75	35	314278	2.5539	0.0053256	PACS2	0.0040719
ENSG00000166595	16	66965959	66968326	3	2	314278	2.5528	0.0053432	FAM96B	0.010085
ENSG00000166224	10	72575717	72640930	181	22	314278	2.552	0.005355	SGPL1	0.11883
ENSG00000104783	19	44270685	44285409	49	14	314278	2.5518	0.0053587	KCNN4	0.0095057
ENSG00000155090	8	103661007	103668130	15	6	314278	2.5479	0.0054184	KLF10	0.38187
ENSG00000113494	5	35048861	35230794	551	39	314278	2.5474	0.005426	PRLR	0.72456
ENSG00000177058	5	54921673	55069022	650	28	314278	2.5473	0.0054277	SLC38A9	0.011895
ENSG00000213246	17	56422539	56430454	22	6	314278	2.5461	0.0054471	SUPT4H1	0.22955
ENSG00000108848	17	48796905	48833574	83	15	314278	2.5457	0.005453	LUC7L3	0.47681
ENSG00000103355	16	2833954	2837949	8	2	314278	2.545	0.0054639	PRSS33	0.0054639
ENSG00000100399	22	41625517	41636938	16	3	314278	2.5428	0.0054991	CHADL	0.41901
ENSG00000172572	12	20522179	20837315	1044	81	314278	2.5424	0.0055043	PDE3A	0.040436
ENSG00000179528	2	74724644	74730443	8	3	314278	2.5408	0.0055298	LBX2	0.0010105
ENSG00000081721	1	161719548	161727028	32	7	314278	2.5404	0.0055361	DUSP12	0.070423
ENSG00000144029	2	95752952	95815179	38	13	314278	2.54	0.0055419	MRPS5	0.02103
ENSG00000158882	1	161195793	161200408	4	2	314278	2.5388	0.0055612	TOMM40L	0.062254
ENSG00000166821	15	90220995	90234014	31	7	314278	2.5374	0.0055834	PEX11A	0.090976
ENSG00000139722	12	123349882	123380991	41	10	314278	2.537	0.0055901	VPS37B	1.6504e-05
ENSG00000073598	17	33448598	33457751	14	5	314278	2.5365	0.0055978	FNDC8	0.042202
ENSG00000206181	18	44558943	44561988	14	4	314278	2.5358	0.00561	TCEB3B	0.00069105
ENSG00000237388	11	48510269	48511332	5	3	314278	2.5341	0.0056376	OR4A47	0.046614
ENSG00000164221	5	114602885	114632528	54	10	314278	2.5321	0.0056693	CCDC112	0.48989
ENSG00000187676	13	31774073	31906413	327	27	314278	2.5319	0.0056727	B3GALTL	0.046263
ENSG00000180104	5	443273	472052	115	14	314278	2.5319	0.0056729	EXOC3	0.031023
ENSG00000143256	1	161070346	161087901	32	6	314278	2.5311	0.0056847	PFDN2	0.016646
ENSG00000183258	5	176938578	176944470	7	4	314278	2.5308	0.0056903	DDX41	0.056393
ENSG00000185523	1	213003483	213020991	80	13	314278	2.5306	0.005693	C1orf227	0.24476
ENSG00000141526	17	80186273	80219005	56	17	314278	2.5298	0.0057061	SLC16A3	0.022488
ENSG00000115282	2	74710200	74722013	6	3	314278	2.5295	0.0057106	TTC31	0.0011262
ENSG00000163618	3	62384022	62861054	1806	106	314278	2.5283	0.0057309	CADPS	0.010878
ENSG00000100242	22	39130730	39190148	110	21	314278	2.5276	0.0057415	SUN2	0.10811
ENSG00000073861	17	45810610	45823485	41	10	314278	2.5272	0.0057483	TBX21	0.019342
ENSG00000118689	6	108881038	109005977	173	21	314278	2.5271	0.0057512	FOXO3	0.11145
ENSG00000213145	14	105952654	105955284	7	3	314278	2.5262	0.0057646	CRIP1	0.0057646
ENSG00000180573	6	26124373	26139344	46	9	314278	2.5257	0.0057739	HIST1H2AC	0.020226
ENSG00000146094	5	176928908	176938275	22	8	314278	2.5256	0.0057754	DOK3	0.25515
ENSG00000115289	2	74732170	74735707	4	2	314278	2.525	0.0057845	PCGF1	0.001437
ENSG00000165533	14	89290497	89344335	98	14	314278	2.5242	0.0057981	TTC8	0.72148
ENSG00000255408	5	140180783	140391929	405	23	314278	2.524	0.0058022	PCDHA3	0.40833
ENSG00000145808	5	128795958	129074376	705	34	314278	2.5235	0.0058096	ADAMTS19	0.063509
ENSG00000140287	15	50534144	50558223	54	13	314278	2.5233	0.0058125	HDC	0.0028409
ENSG00000221995	17	27400537	27418537	46	7	314278	2.5229	0.0058194	TIAF1	0.0041099
ENSG00000124596	6	41001366	41065526	146	14	314278	2.5204	0.0058615	OARD1	0.11447
ENSG00000177453	5	43192173	43280952	205	39	314278	2.5203	0.005863	NIM1K	0.0011144
ENSG00000146826	7	99752043	99756338	3	2	314278	2.5202	0.0058648	C7orf43	0.10471
ENSG00000189134	6	28227098	28228736	6	3	314278	2.5167	0.0059226	NKAPL	0.010954
ENSG00000185088	15	63418071	63450220	108	14	314278	2.5148	0.0059554	RPS27L	0.14535
ENSG00000196535	17	27400528	27507430	230	26	314278	2.5146	0.0059587	MYO18A	0.0031791
ENSG00000109132	4	41746099	41750987	12	4	314278	2.5144	0.0059617	PHOX2B	0.26708
ENSG00000174227	4	492989	533985	152	11	314278	2.5142	0.0059651	PIGG	0.018093
ENSG00000246366	8	71520812	71575514	163	17	314278	2.514	0.0059685	RP11-382J12.1	0.052305
ENSG00000250091	12	124410971	124419531	14	3	314278	2.5136	0.0059749	DNAH10OS	0.0018648
ENSG00000163749	4	77234154	77343021	189	20	314278	2.5131	0.0059843	CCDC158	0.26042
ENSG00000198837	1	153901977	153919172	21	4	314278	2.5115	0.0060107	DENND4B	0.0054311
ENSG00000106305	7	6048876	6063465	75	16	314278	2.5103	0.0060319	AIMP2	0.022853
ENSG00000180596	6	26115101	26124154	29	6	314278	2.5094	0.006046	HIST1H2BC	0.010936
ENSG00000167799	11	67395409	67397401	4	2	314278	2.505	0.0061232	NUDT8	0.46102
ENSG00000169715	16	56659387	56661024	8	4	314278	2.5036	0.0061472	MT1E	0.10903
ENSG00000174749	4	113066553	113116412	88	12	314278	2.5034	0.0061506	C4orf32	0.0034329
ENSG00000182379	12	57610578	57620232	20	7	314278	2.5024	0.0061678	NXPH4	0.28301
ENSG00000188037	7	143013219	143049176	113	21	314278	2.5014	0.0061849	CLCN1	0.019212
ENSG00000197111	12	53835525	53874946	36	9	314278	2.5005	0.0062001	PCBP2	0.10226
ENSG00000196352	1	207494853	207534311	80	9	314278	2.4998	0.0062128	CD55	0.020082
ENSG00000168748	16	66878282	66888056	13	3	314278	2.499	0.0062274	CA7	0.013457
ENSG00000176749	17	30813637	30818274	3	1	314278	2.4971	0.0062606	CDK5R1	0.086472
ENSG00000189292	2	279558	288851	17	4	314278	2.4941	0.0063142	FAM150B	0.42555
ENSG00000075702	19	36545783	36596008	121	19	314278	2.493	0.0063336	WDR62	0.013462
ENSG00000145979	6	13266774	13328815	291	17	314278	2.4895	0.0063969	TBC1D7	0.81045
ENSG00000161021	5	179159851	179223512	159	17	314278	2.4882	0.0064187	MAML1	0.62819
ENSG00000146910	7	155266901	155326557	192	52	314278	2.4882	0.0064194	CNPY1	0.031647
ENSG00000176422	12	56862301	56864763	5	3	314278	2.4881	0.0064213	SPRYD4	0.16671
ENSG00000167716	17	1619817	1641893	60	11	314278	2.4849	0.006479	WDR81	0.11623
ENSG00000223417	11	89644279	89654935	8	3	314278	2.4833	0.0065077	TRIM49D1	0.020224
ENSG00000185347	14	105956192	105965912	22	11	314278	2.4809	0.0065528	C14orf80	0.0065528
ENSG00000269095	19	17346749	17366257	60	14	314278	2.4759	0.0066453	AC010646.3	0.029624
ENSG00000197901	11	62703857	62752455	100	14	314278	2.475	0.006662	SLC22A6	0.032256
ENSG00000214788	11	59705928	59712807	5	3	314278	2.475	0.0066622	OOSP1	0.21833
ENSG00000176340	11	63742079	63744015	1	1	314278	2.4733	0.006693	COX8A	0.4301
ENSG00000197321	10	29746267	30025710	1096	84	314278	2.4705	0.0067471	SVIL	0.0035114
ENSG00000140548	15	90544624	90625438	205	32	314278	2.4683	0.006788	ZNF710	0.24328
ENSG00000115275	2	74688184	74692537	3	1	314278	2.4666	0.0068206	MOGS	0.0012191
ENSG00000070756	8	101698044	101735037	61	7	314278	2.4664	0.0068236	PABPC1	0.39788
ENSG00000172175	18	56338618	56417371	192	20	314278	2.4651	0.0068484	MALT1	0.0024567
ENSG00000089775	14	64915824	64971931	123	12	314278	2.4648	0.0068542	ZBTB25	0.046422
ENSG00000137691	11	101918174	101955291	79	8	314278	2.4637	0.0068752	C11orf70	0.0025289
ENSG00000103226	16	16326352	16388668	7	3	314278	2.4634	0.0068822	NOMO3	0.0068822
ENSG00000120733	5	137688285	137772717	185	23	314278	2.4617	0.0069131	KDM3B	0.12522
ENSG00000096401	6	44355262	44418163	127	19	314278	2.4617	0.0069144	CDC5L	0.00037356
ENSG00000154582	8	74851404	74884522	85	12	314278	2.4609	0.0069299	TCEB1	0.16615
ENSG00000180083	20	44277202	44298909	51	6	314278	2.4576	0.0069932	WFDC11	0.45237
ENSG00000170633	12	121837844	121868389	77	5	314278	2.4562	0.0070204	RNF34	0.017984
ENSG00000155093	7	157331750	158380480	3724	262	314278	2.4549	0.0070457	PTPRN2	0.014502
ENSG00000067167	8	71485677	71520622	76	12	314278	2.4548	0.0070478	TRAM1	0.35066
ENSG00000143333	1	182567758	182573543	8	3	314278	2.4544	0.0070562	RGS16	0.17274
ENSG00000127947	7	77166592	77269388	270	18	314278	2.4532	0.0070794	PTPN12	0.055378
ENSG00000101084	20	35234137	35240960	9	5	314278	2.4525	0.0070929	C20orf24	0.011881
ENSG00000140650	16	8882680	8943188	263	22	314278	2.4518	0.0071063	PMM2	0.0080625
ENSG00000130396	6	168227602	168372703	393	20	314278	2.4502	0.0071394	MLLT4	0.079595
ENSG00000099958	22	24176690	24181315	16	4	314278	2.449	0.0071627	DERL3	0.38839
ENSG00000214891	11	49075266	49080664	15	4	314278	2.4489	0.0071646	TRIM64C	0.12132
ENSG00000228208	1	218683438	218699320	54	4	314278	2.4488	0.0071662	C1orf143	0.08132
ENSG00000129226	17	7482785	7485429	6	3	314278	2.4486	0.0071704	CD68	0.080791
ENSG00000196576	22	50713408	50746056	106	21	314278	2.4478	0.0071867	PLXNB2	0.0075489
ENSG00000167257	11	117103341	117157161	136	18	314278	2.4473	0.0071963	RNF214	0.30965
ENSG00000076928	19	42387228	42434302	65	9	314278	2.4456	0.0072299	ARHGEF1	0.0088466
ENSG00000241058	10	18834490	18940551	383	20	314278	2.4436	0.0072713	NSUN6	0.037784
ENSG00000105519	19	5911718	5915888	12	5	314278	2.4418	0.0073067	CAPS	0.00067743
ENSG00000122512	7	6012870	6048756	116	22	314278	2.4414	0.0073147	PMS2	0.028746
ENSG00000091947	17	42088556	42101314	28	8	314278	2.4394	0.0073564	TMEM101	0.18654
ENSG00000204967	5	140186659	140391929	382	22	314278	2.4376	0.0073932	PCDHA4	0.42297
ENSG00000113845	3	119217379	119243937	93	14	314278	2.4365	0.0074157	TIMMDC1	0.00054255
ENSG00000146828	7	100424442	100464631	88	20	314278	2.436	0.0074262	SLC12A9	0.0018835
ENSG00000091656	8	77593454	77779521	374	34	314278	2.4347	0.0074511	ZFHX4	0.082223
ENSG00000198783	17	33288549	33290205	4	2	314278	2.4339	0.0074677	ZNF830	0.16357
ENSG00000149507	11	59807748	59815517	15	6	314278	2.433	0.0074876	OOSP2	0.030355
ENSG00000136205	7	47314752	47622156	832	83	314278	2.4325	0.007497	TNS3	0.035943
ENSG00000109846	11	111779289	111794446	20	5	314278	2.4307	0.0075356	CRYAB	0.069196
ENSG00000166780	16	15528152	15718885	311	47	314278	2.4306	0.0075379	C16orf45	0.41387
ENSG00000124813	6	45295894	45632086	924	74	314278	2.4274	0.0076042	RUNX2	0.064947
ENSG00000140396	8	71021997	71316040	456	23	314278	2.4273	0.0076057	NCOA2	0.014167
ENSG00000075413	14	103851729	103970168	272	11	314278	2.4267	0.0076177	MARK3	0.37208
ENSG00000184881	11	5344541	5345582	10	2	314278	2.4255	0.0076436	OR51B2	0.013267
ENSG00000117010	1	40997233	41013841	55	8	314278	2.4245	0.0076642	ZNF684	0.022032
ENSG00000168952	14	25278862	25519503	743	60	314278	2.424	0.0076761	STXBP6	0.1119
ENSG00000140368	15	77285700	77329673	106	20	314278	2.423	0.0076962	PSTPIP1	5.792e-05
ENSG00000050767	5	177664619	178017556	1392	130	314278	2.421	0.0077387	COL23A1	0.28365
ENSG00000158773	1	161009041	161015767	24	6	314278	2.4204	0.0077526	USF1	0.033569
ENSG00000198216	1	181382238	181777219	998	84	314278	2.4201	0.0077581	CACNA1E	0.025092
ENSG00000205352	12	53835389	53840429	5	2	314278	2.417	0.0078242	PRR13	0.080008
ENSG00000090372	19	47222764	47250251	53	12	314278	2.4132	0.0079057	STRN4	0.062946
ENSG00000182521	14	55880259	55923444	197	15	314278	2.4057	0.0080716	TBPL2	0.27007
ENSG00000123411	12	56401443	56432219	32	7	314278	2.4034	0.0081221	IKZF4	0.037119
ENSG00000138160	10	94353043	94415150	227	24	314278	2.4027	0.0081363	KIF11	0.22945
ENSG00000124839	2	238482965	238510257	152	24	314278	2.4025	0.0081425	RAB17	0.0076937
ENSG00000177946	16	90036206	90038942	10	5	314278	2.4022	0.0081495	CENPBD1	0.016751
ENSG00000153029	1	181003067	181031074	94	21	314278	2.4016	0.008161	MR1	0.04024
ENSG00000104447	8	116420724	116821899	609	27	314278	2.4009	0.0081773	TRPS1	0.42304
ENSG00000108671	17	30771279	30810336	40	10	314278	2.3996	0.0082066	PSMD11	0.025788
ENSG00000129197	17	5322961	5336196	59	6	314278	2.3991	0.0082178	RPAIN	0.031732
ENSG00000184182	2	238875469	238951236	213	12	314278	2.3981	0.0082401	UBE2F	0.048073
ENSG00000151617	4	148402069	148466106	118	14	314278	2.3973	0.0082591	EDNRA	0.20191
ENSG00000137710	11	110045605	110167447	181	15	314278	2.3963	0.0082801	RDX	0.016159
ENSG00000159593	16	66836778	66907159	110	12	314278	2.3953	0.0083044	NAE1	0.014939
ENSG00000106415	7	8008425	8133902	379	25	314278	2.394	0.0083328	GLCCI1	0.031871
ENSG00000087258	16	56225302	56391356	450	55	314278	2.3928	0.0083613	GNAO1	0.12084
ENSG00000176903	14	74178494	74181128	3	2	314278	2.3923	0.0083705	PNMA1	0.00085335
ENSG00000131165	16	89710839	89724253	44	9	314278	2.392	0.0083782	CHMP1A	0.005197
ENSG00000034971	1	171604557	171621823	70	11	314278	2.3912	0.0083959	MYOC	0.0094976
ENSG00000249853	6	114376750	114664209	594	61	314278	2.3911	0.0083998	HS3ST5	0.014536
ENSG00000101448	20	44165625	44176391	10	5	314278	2.3895	0.0084358	EPPIN	0.45442
ENSG00000104064	15	50569389	50647605	179	12	314278	2.3862	0.0085121	GABPB1	0.21081
ENSG00000081014	15	51200869	51298097	227	18	314278	2.386	0.0085165	AP4E1	0.028868
ENSG00000108557	17	17584787	17714767	185	27	314278	2.3853	0.0085323	RAI1	0.00053694
ENSG00000162989	2	155554811	155714863	472	60	314278	2.3844	0.0085547	KCNJ3	0.0017984
ENSG00000171119	19	5823813	5828335	11	6	314278	2.3838	0.0085673	NRTN	0.0027398
ENSG00000139269	12	57846106	57853063	9	3	314278	2.3827	0.0085935	INHBE	0.16354
ENSG00000196458	12	133498019	133532892	28	6	314278	2.3826	0.0085963	ZNF605	0.012316
ENSG00000116254	1	6161853	6240183	268	30	314278	2.3817	0.0086156	CHD5	0.052362
ENSG00000138835	9	116207011	116360018	408	16	314278	2.3813	0.0086262	RGS3	0.0072701
ENSG00000167601	19	41725108	41767671	106	21	314278	2.3799	0.0086577	AXL	0.02903
ENSG00000166073	15	40091233	40213093	260	32	314278	2.3792	0.008676	GPR176	0.68465
ENSG00000081985	1	67773047	67862583	248	23	314278	2.379	0.0086803	IL12RB2	0.00071137
ENSG00000010704	6	26087509	26098571	27	10	314278	2.3778	0.0087093	HFE	0.055353
ENSG00000176697	11	27676440	27743605	109	17	314278	2.3771	0.0087245	BDNF	0.057179
ENSG00000008294	17	49039535	49198226	189	19	314278	2.3764	0.0087411	SPAG9	0.0016804
ENSG00000006530	7	141250989	141355044	151	12	314278	2.3758	0.0087547	AGK	0.0091999
ENSG00000081803	7	121958481	122526813	1346	66	314278	2.3757	0.0087584	CADPS2	0.23966
ENSG00000198060	10	94050920	94113721	80	11	314278	2.3734	0.0088118	2005-03-01	0.13329
ENSG00000148730	10	72164135	72188374	43	9	314278	2.3721	0.0088436	EIF4EBP2	0.018491
ENSG00000133742	8	86239837	86291243	91	18	314278	2.3716	0.008856	CA1	0.10357
ENSG00000168348	14	36003248	36006260	5	3	314278	2.3713	0.0088617	INSM2	0.066114
ENSG00000152601	3	151961617	152183569	332	24	314278	2.3703	0.0088879	MBNL1	0.16902
ENSG00000172365	11	58189738	58190786	3	1	314278	2.3669	0.0089689	OR5B2	0.0051036
ENSG00000122008	5	74807581	74896969	133	16	314278	2.3668	0.0089711	POLK	0.27215
ENSG00000105261	19	36602104	36604613	7	3	314278	2.3668	0.0089716	OVOL3	0.065015
ENSG00000197153	6	27858093	27860884	8	3	314278	2.3658	0.0089957	HIST1H3J	0.168
ENSG00000198933	17	45771447	45789416	38	10	314278	2.3644	0.0090295	TBKBP1	0.22691
ENSG00000139324	12	88536073	88593664	92	7	314278	2.3639	0.0090429	TMTC3	0.10383
ENSG00000118557	16	72146056	72210777	162	20	314278	2.3623	0.0090802	PMFBP1	0.0173
ENSG00000126351	17	38214543	38250120	55	13	314278	2.362	0.0090886	THRA	0.62051
ENSG00000070950	3	8817088	9005457	736	38	314278	2.3612	0.009109	RAD18	0.055885
ENSG00000071564	19	1609291	1652604	93	22	314278	2.3606	0.0091217	TCF3	0.0069503
ENSG00000074964	1	17866330	18024369	396	48	314278	2.3599	0.0091408	ARHGEF10L	0.054464
ENSG00000092051	14	24037244	24048009	12	4	314278	2.3595	0.0091502	JPH4	0.022323
ENSG00000204965	5	140201222	140391929	358	21	314278	2.3591	0.0091589	PCDHA5	0.45265
ENSG00000204370	11	111957497	111990353	61	11	314278	2.3582	0.009182	SDHD	0.016379
ENSG00000035499	5	59892739	59996017	170	19	314278	2.356	0.0092371	DEPDC1B	0.24973
ENSG00000121671	11	45868669	45904798	68	14	314278	2.3558	0.0092408	CRY2	0.72719
ENSG00000185015	8	86132816	86196302	96	11	314278	2.3555	0.0092484	CA13	0.053393
ENSG00000143195	1	166882443	166944719	111	19	314278	2.3554	0.0092515	ILDR2	0.039064
ENSG00000103569	15	58430368	58478110	194	28	314278	2.3549	0.0092645	AQP9	0.1579
ENSG00000138668	4	83273651	83295656	48	6	314278	2.3545	0.009275	HNRNPD	0.053868
ENSG00000052749	10	99116115	99161127	172	8	314278	2.3508	0.0093664	RRP12	0.061838
ENSG00000010379	12	329789	372039	140	24	314278	2.3506	0.0093712	SLC6A13	0.0093344
ENSG00000130511	19	18529674	18545372	25	5	314278	2.345	0.0095124	SSBP4	0.73751
ENSG00000164393	6	47624172	47665533	191	7	314278	2.344	0.0095394	GPR111	0.17989
ENSG00000198797	1	177140633	177251558	197	29	314278	2.3431	0.0095611	BRINP2	0.064289
ENSG00000125753	19	46009837	46030241	54	13	314278	2.3431	0.0095624	VASP	0.12539
ENSG00000198805	14	20937113	20945253	23	6	314278	2.3411	0.0096146	PNP	0.05474
ENSG00000167595	19	36249044	36261930	35	10	314278	2.341	0.0096173	C19orf55	0.04732
ENSG00000172007	4	140374386	140397763	56	7	314278	2.339	0.0096683	RAB33B	0.037664
ENSG00000162607	1	62901968	62917475	27	3	314278	2.3373	0.0097126	USP1	0.084634
ENSG00000111490	12	65174589	65274812	147	25	314278	2.3369	0.0097228	TBC1D30	0.02632
ENSG00000108861	17	41843489	41856356	32	5	314278	2.3362	0.0097395	DUSP3	0.10373
ENSG00000147533	8	41347915	41368499	65	13	314278	2.3357	0.009754	GOLGA7	0.035427
ENSG00000004776	19	36245469	36248980	3	2	314278	2.3347	0.0097788	HSPB6	0.023123
ENSG00000125826	20	388142	411610	67	14	314278	2.3341	0.0097958	RBCK1	0.071875
ENSG00000160741	1	153920145	153931101	12	4	314278	2.3339	0.0097997	CRTC2	0.007281
ENSG00000059804	12	8071826	8088871	27	6	314278	2.3336	0.0098092	SLC2A3	0.032821
ENSG00000099956	22	24129150	24176703	281	18	314278	2.333	0.0098236	SMARCB1	0.48002
ENSG00000119938	10	93388199	93392811	6	4	314278	2.3326	0.0098336	PPP1R3C	0.001763
ENSG00000165792	14	21457929	21465189	22	8	314278	2.3311	0.0098741	METTL17	0.12842
ENSG00000185989	13	114747194	114898086	573	33	314278	2.331	0.0098763	RASA3	0.083963
ENSG00000169967	2	128056306	128146041	213	21	314278	2.3309	0.0098783	MAP3K2	0.13514
ENSG00000157884	2	26804070	26864236	150	22	314278	2.3303	0.0098963	CIB4	0.083843
ENSG00000129911	19	1852399	1863567	27	5	314278	2.33	0.0099031	KLF16	0.010161
ENSG00000184986	14	105992940	105996539	2	1	314278	2.3291	0.009928	TMEM121	0.095498
ENSG00000165678	10	85899196	85913001	45	11	314278	2.3286	0.0099391	GHITM	0.091776
ENSG00000029364	14	69864732	69929105	127	16	314278	2.3269	0.0099849	SLC39A9	0.0099306
ENSG00000117118	1	17345217	17380665	119	12	314278	2.3256	0.01002	SDHB	0.13124
ENSG00000142039	19	41816094	41830788	27	3	314278	2.3253	0.010029	CCDC97	0.087396
ENSG00000128011	19	39797208	39805976	10	4	314278	2.3252	0.01003	LRFN1	0.14273
ENSG00000127483	1	21069154	21113816	93	16	314278	2.324	0.010063	HP1BP3	0.051534
ENSG00000242180	11	5363744	5364809	8	2	314278	2.3238	0.010069	OR51B5	0.0058939
ENSG00000123374	12	56360553	56366568	6	3	314278	2.3235	0.010075	CDK2	0.0036897
ENSG00000065534	3	123328896	123603178	563	63	314278	2.3179	0.010227	MYLK	0.06347
ENSG00000115041	2	95963052	96051825	98	11	314278	2.3163	0.010271	KCNIP3	0.024021
ENSG00000132141	17	33254878	33308097	67	16	314278	2.3149	0.010309	CCT6B	0.059361
ENSG00000105655	19	18545198	18549111	7	1	314278	2.3147	0.010315	ISYNA1	0.65268
ENSG00000081842	5	140207563	140391929	353	21	314278	2.3119	0.010391	PCDHA6	0.45937
ENSG00000141449	18	18822203	19105378	311	22	314278	2.3113	0.010409	GREB1L	0.10144
ENSG00000170820	2	49189296	49381676	730	38	314278	2.3111	0.010413	FSHR	0.14068
ENSG00000258256	8	86134675	86157946	32	7	314278	2.3104	0.010433	RP11-219B4.5	0.038496
ENSG00000153443	16	4658884	4665028	12	5	314278	2.3099	0.010447	UBALD1	0.071984
ENSG00000197355	9	139971953	139978991	10	5	314278	2.3094	0.01046	UAP1L1	0.0023197
ENSG00000167770	11	63753325	63769283	25	4	314278	2.3086	0.010482	OTUB1	0.4711
ENSG00000109390	4	140188034	140223705	72	8	314278	2.3075	0.010515	NDUFC1	0.047938
ENSG00000181924	11	73583712	73588033	9	4	314278	2.3018	0.010674	COA4	0.063304
ENSG00000111667	12	6961292	6975796	12	5	314278	2.3015	0.010681	USP5	0.10362
ENSG00000184056	15	91541646	91565833	70	10	314278	2.3014	0.010685	VPS33B	0.16445
ENSG00000249139	20	44165625	44176065	9	5	314278	2.3003	0.010715	EPPIN-WFDC6	0.3692
ENSG00000183760	19	39574553	39602133	99	10	314278	2.2991	0.010748	PAPL	0.7595
ENSG00000105281	19	47278140	47291851	37	9	314278	2.2987	0.010762	SLC1A5	0.0031065
ENSG00000163534	1	157764193	157789895	69	8	314278	2.2979	0.010784	FCRL1	0.020072
ENSG00000161654	17	42112003	42144987	42	9	314278	2.2977	0.010788	LSM12	0.15136
ENSG00000137992	1	100652475	100715390	115	9	314278	2.2934	0.010912	DBT	0.00044393
ENSG00000167194	16	30034655	30039057	6	4	314278	2.2927	0.010932	C16orf92	0.079009
ENSG00000179526	8	145153536	145163027	15	3	314278	2.2915	0.010969	SHARPIN	0.039616
ENSG00000010270	7	38217824	38270272	151	19	314278	2.2914	0.01097	STARD3NL	0.11607
ENSG00000135677	12	65107225	65153227	70	9	314278	2.2887	0.011048	GNS	0.18801
ENSG00000137713	11	111597632	111637151	36	13	314278	2.2879	0.011072	PPP2R1B	0.066332
ENSG00000110514	11	47290712	47351582	134	15	314278	2.287	0.011097	MADD	0.30559
ENSG00000186318	11	117156402	117186975	67	18	314278	2.2863	0.011119	BACE1	0.2812
ENSG00000139726	12	123237321	123255611	37	5	314278	2.2854	0.011146	DENR	0.0071867
ENSG00000170458	5	140011313	140013286	3	1	314278	2.2837	0.011193	CD14	0.17285
ENSG00000105695	19	35783028	35804707	49	13	314278	2.2836	0.011199	MAG	0.13223
ENSG00000157111	5	72416119	72427644	32	11	314278	2.2834	0.011202	TMEM171	0.16325
ENSG00000132563	5	137774706	137782658	23	6	314278	2.2821	0.011242	REEP2	0.18503
ENSG00000114054	3	135969148	136056738	124	18	314278	2.2814	0.011263	PCCB	0.049196
ENSG00000107014	9	5299868	5304969	8	3	314278	2.281	0.011274	RLN2	0.01091
ENSG00000256053	14	104029299	104073860	107	14	314278	2.2798	0.011309	APOPT1	0.22884
ENSG00000162769	1	213031597	213072705	222	14	314278	2.2793	0.011324	FLVCR1	0.44348
ENSG00000178163	4	10441498	10459034	52	16	314278	2.2764	0.01141	ZNF518B	0.059311
ENSG00000111196	12	10758612	10766222	27	5	314278	2.2763	0.011413	MAGOHB	0.71621
ENSG00000173894	17	77751931	77761782	19	10	314278	2.2757	0.011431	CBX2	0.18343
ENSG00000169258	5	176022803	176037134	21	9	314278	2.2756	0.011434	GPRIN1	0.060683
ENSG00000181982	4	24807739	24981826	513	36	314278	2.2745	0.011467	CCDC149	0.22527
ENSG00000134644	1	31404353	31538838	255	18	314278	2.2724	0.011532	PUM1	0.047389
ENSG00000107816	10	102756375	102767593	29	6	314278	2.2723	0.011536	LZTS2	0.050212
ENSG00000160285	21	47608055	47648738	131	17	314278	2.2687	0.011645	LSS	0.04855
ENSG00000175582	11	73386683	73472182	213	24	314278	2.2686	0.011646	RAB6A	0.053697
ENSG00000147813	8	144656955	144660819	16	5	314278	2.2678	0.01167	NAPRT1	0.0064404
ENSG00000123685	1	212859760	212873327	45	14	314278	2.2665	0.011709	BATF3	0.15684
ENSG00000243543	20	44162835	44168134	10	4	314278	2.2641	0.011786	WFDC6	0.1928
ENSG00000102539	13	49794474	49796513	2	1	314278	2.2627	0.011827	MLNR	0.18857
ENSG00000168575	8	42273993	42397069	244	36	314278	2.2618	0.011855	SLC20A2	0.47997
ENSG00000129925	16	420773	437113	76	10	314278	2.2616	0.01186	TMEM8A	0.062998
ENSG00000164182	5	60240956	60448853	433	20	314278	2.2605	0.011896	NDUFAF2	0.12604
ENSG00000064419	7	128594948	128695198	214	23	314278	2.2601	0.011909	TNPO3	0.10945
ENSG00000167526	16	89627065	89630950	17	2	314278	2.2596	0.011924	RPL13	0.34747
ENSG00000139438	12	110152033	110208312	139	24	314278	2.2595	0.011927	FAM222A	0.33878
ENSG00000150681	1	192127587	192154945	36	8	314278	2.2589	0.011943	RGS18	0.0089693
ENSG00000105058	19	16296191	16302857	17	5	314278	2.2588	0.011948	FAM32A	0.039752
ENSG00000197536	5	131746328	131811736	182	19	314278	2.2584	0.011959	C5orf56	0.10752
ENSG00000188316	10	118609023	118671299	74	14	314278	2.2581	0.01197	ENO4	0.024748
ENSG00000148082	9	91628060	91793682	480	47	314278	2.2579	0.011976	SHC3	0.14067
ENSG00000268735	13	24322243	24323901	10	4	314278	2.2566	0.012016	AL139080.1	0.062594
ENSG00000165568	10	4828821	4890254	402	37	314278	2.2565	0.012021	AKR1E2	0.046699
ENSG00000122786	7	134429003	134655479	602	50	314278	2.2562	0.012028	CALD1	0.10021
ENSG00000087299	14	50704281	50779266	156	14	314278	2.2545	0.012082	L2HGDH	0.17731
ENSG00000120709	5	137667624	137685416	41	11	314278	2.253	0.01213	FAM53C	0.15917
ENSG00000166886	12	57482677	57489259	12	6	314278	2.2527	0.012139	NAB2	0.0022185
ENSG00000163293	4	47916159	48042188	377	20	314278	2.2524	0.01215	NIPAL1	0.017026
ENSG00000168434	16	23399814	23464501	105	11	314278	2.2519	0.012163	COG7	0.053706
ENSG00000123405	12	54685895	54694905	8	4	314278	2.2503	0.012216	NFE2	0.010158
ENSG00000105370	19	51883163	51891214	24	5	314278	2.2489	0.012258	LIM2	0.014066
ENSG00000115561	2	86730554	86948245	434	37	314278	2.2481	0.012285	CHMP3	0.082208
ENSG00000228835	18	30349758	30354376	7	3	314278	2.2476	0.012299	AC012123.1	0.48345
ENSG00000178802	15	75182346	75191798	14	4	314278	2.2474	0.012307	MPI	0.046716
ENSG00000163067	2	95831177	95850065	19	6	314278	2.2469	0.012323	ZNF2	0.053875
ENSG00000196946	12	8290733	8341133	96	11	314278	2.245	0.012384	ZNF705A	0.033777
ENSG00000184945	2	241631262	241637900	2	1	314278	2.243	0.012448	AQP12A	0.051158
ENSG00000166478	11	9481866	9550071	121	15	314278	2.2425	0.012464	ZNF143	0.096532
ENSG00000171049	19	52255279	52273779	66	12	314278	2.2397	0.012554	FPR2	0.25813
ENSG00000043514	1	40306723	40349183	113	13	314278	2.2389	0.012582	TRIT1	0.26147
ENSG00000178741	15	75212132	75230509	35	6	314278	2.2387	0.012588	COX5A	0.036194
ENSG00000160305	21	47878812	47989926	397	29	314278	2.2371	0.012638	DIP2A	0.013479
ENSG00000132376	17	1397865	1420182	79	13	314278	2.2366	0.012655	INPP5K	0.21385
ENSG00000107443	10	97803151	97820627	36	12	314278	2.2362	0.012671	CCNJ	0.076017
ENSG00000176909	19	49215999	49222978	18	4	314278	2.2351	0.012706	MAMSTR	0.2048
ENSG00000213983	14	24028774	24037279	8	5	314278	2.2344	0.012729	AP1G2	0.060502
ENSG00000078043	18	44388353	44500123	275	15	314278	2.2342	0.012734	PIAS2	0.00091008
ENSG00000170190	17	73083822	73102257	86	14	314278	2.2341	0.012738	SLC16A5	0.63938
ENSG00000122870	10	60272900	60591195	669	45	314278	2.233	0.012773	BICC1	0.044852
ENSG00000105656	19	18553473	18632937	182	12	314278	2.2326	0.012789	ELL	0.70085
ENSG00000156218	15	84322838	84708594	959	45	314278	2.2306	0.012853	ADAMTSL3	0.51833
ENSG00000143337	1	179851177	179894135	113	13	314278	2.2304	0.012859	TOR1AIP1	0.044586
ENSG00000122643	7	33053742	33102409	173	13	314278	2.23	0.012875	NT5C3A	0.010107
ENSG00000176160	17	56497528	56565745	84	14	314278	2.2288	0.012913	HSF5	0.44058
ENSG00000058799	1	54317392	54356407	125	12	314278	2.2279	0.012944	YIPF1	0.1287
ENSG00000068697	2	20232411	20251789	51	11	314278	2.2276	0.012954	LAPTM4A	0.28047
ENSG00000126214	14	104028233	104167888	331	21	314278	2.2269	0.012977	KLC1	0.26672
ENSG00000267314	19	5904852	5914718	34	7	314278	2.2256	0.01302	AC104532.2	0.004122
ENSG00000008988	8	56979854	56987069	23	4	314278	2.2255	0.013025	RPS20	0.022657
ENSG00000221888	1	247920676	247921982	4	2	314278	2.2247	0.013049	OR1C1	0.058302
ENSG00000169750	17	79989500	79992080	5	2	314278	2.2242	0.013066	RAC3	0.009551
ENSG00000226777	14	106383838	106391825	34	8	314278	2.2238	0.013081	KIAA0125	0.013081
ENSG00000168000	11	62457747	62477317	35	6	314278	2.2234	0.013093	BSCL2	0.0046604
ENSG00000110756	11	18300223	18343745	107	12	314278	2.2228	0.013114	HPS5	0.19693
ENSG00000203876	10	111701029	111713649	23	3	314278	2.2227	0.01312	RP11-451M19.3	0.11984
ENSG00000104312	8	90769975	90803291	78	10	314278	2.2218	0.013149	RIPK2	0.082789
ENSG00000175946	8	124657767	124665190	49	9	314278	2.2216	0.013155	KLHL38	0.17369
ENSG00000101443	20	44098346	44110172	44	9	314278	2.2207	0.013184	WFDC2	0.22976
ENSG00000268472	11	112130988	112132117	3	2	314278	2.219	0.013242	AP002884.2	0.12922
ENSG00000136286	7	45002261	45018697	38	7	314278	2.2186	0.013255	MYO1G	0.098553
ENSG00000198515	4	47937994	48018689	264	15	314278	2.2182	0.013269	CNGA1	0.011369
ENSG00000189376	8	124232196	124253638	8	4	314278	2.2178	0.013286	C8orf76	0.0073891
ENSG00000118007	3	136055077	136471220	604	27	314278	2.2174	0.013299	STAG1	0.047624
ENSG00000140386	15	76640526	77197785	1032	23	314278	2.217	0.013312	SCAPER	0.0073018
ENSG00000142961	1	47073387	47082563	19	3	314278	2.2157	0.013357	MOB3C	0.13038
ENSG00000100802	14	23456110	23479375	30	6	314278	2.2155	0.013362	C14orf93	0.11812
ENSG00000167460	19	16177831	16213813	89	16	314278	2.2145	0.013398	TPM4	0.041695
ENSG00000269766	11	35150091	35150215	1	1	314278	2.2144	0.0134	AL356215.1	0.0687
ENSG00000112294	6	24495080	24537435	177	28	314278	2.2135	0.013431	ALDH5A1	0.077788
ENSG00000132849	1	62208149	62629592	1315	91	314278	2.2131	0.013445	INADL	0.0011339
ENSG00000172680	8	57025501	57026541	2	1	314278	2.213	0.013449	MOS	0.0058392
ENSG00000107815	10	102747124	102754158	13	3	314278	2.2123	0.013472	C10orf2	0.070631
ENSG00000119906	10	102672326	102724893	77	14	314278	2.2117	0.013493	FAM178A	0.13048
ENSG00000167371	16	29823177	29827201	5	3	314278	2.2108	0.013524	PRRT2	0.057082
ENSG00000170779	14	105475910	105487485	59	5	314278	2.2099	0.013555	CDCA4	0.1179
ENSG00000165997	10	18948334	18970568	66	13	314278	2.2099	0.013556	ARL5B	0.017961
ENSG00000140598	15	82422571	82555104	363	30	314278	2.2071	0.013654	EFTUD1	0.96769
ENSG00000184995	9	21480841	21482312	3	1	314278	2.2065	0.013674	IFNE	0.46864
ENSG00000070831	1	22379120	22419437	94	15	314278	2.2064	0.013679	CDC42	0.13556
ENSG00000197273	1	42628362	42630389	5	3	314278	2.2029	0.0138	GUCA2A	0.01469
ENSG00000103549	16	30773066	30787628	15	6	314278	2.2019	0.013835	RNF40	0.032603
ENSG00000164134	4	140222609	140341187	242	21	314278	2.2018	0.013839	NAA15	0.06496
ENSG00000187609	9	140201348	140317714	287	55	314278	2.2017	0.013844	EXD3	0.013576
ENSG00000213625	1	65886270	65901690	47	13	314278	2.2009	0.013873	LEPROT	0.058821
ENSG00000177606	1	59246465	59249785	2	1	314278	2.2001	0.013899	JUN	0.014384
ENSG00000087237	16	56995762	57017757	82	18	314278	2.1985	0.013958	CETP	0.073122
ENSG00000196979	9	132902889	132906498	18	3	314278	2.1976	0.013988	AL360004.1	0.012432
ENSG00000167791	11	67286383	67290899	4	2	314278	2.1976	0.01399	CABP2	0.20566
ENSG00000197077	22	25348697	25593415	631	63	314278	2.1968	0.014018	KIAA1671	0.28418
ENSG00000100393	22	41487790	41576081	143	17	314278	2.1961	0.014044	EP300	0.41378
ENSG00000106351	7	100136834	100165842	31	6	314278	2.1959	0.014049	AGFG2	0.053398
ENSG00000205669	14	74077649	74086592	22	8	314278	2.1955	0.014064	ACOT6	0.00868
ENSG00000126804	14	64970430	65000408	85	9	314278	2.1951	0.014078	ZBTB1	0.094015
ENSG00000041988	1	6684926	6695646	31	6	314278	2.1951	0.014078	THAP3	0.19632
ENSG00000091436	2	173940163	174132738	630	38	314278	2.194	0.014116	MLTK	0.0044447
ENSG00000078898	20	31595406	31611515	42	10	314278	2.1922	0.014182	BPIFB2	0.23266
ENSG00000116990	1	40361098	40367928	13	7	314278	2.1918	0.014198	MYCL	0.51992
ENSG00000182271	17	28643351	28661077	33	7	314278	2.1911	0.014221	TMIGD1	0.073214
ENSG00000104413	8	95653302	95719694	209	14	314278	2.1906	0.014241	ESRP1	0.25932
ENSG00000078070	3	182733006	182833863	195	17	314278	2.1894	0.014283	MCCC1	0.0099609
ENSG00000204070	20	43990577	44005438	28	3	314278	2.1889	0.014301	SYS1	0.16613
ENSG00000116641	1	62920399	63153969	288	10	314278	2.1888	0.014305	DOCK7	0.13484
ENSG00000110344	11	118230300	118269926	64	13	314278	2.1885	0.014317	UBE4A	0.22208
ENSG00000181409	17	79091095	79139877	223	40	314278	2.1884	0.014319	AATK	0.019561
ENSG00000077549	1	19665267	19812066	512	23	314278	2.1873	0.014361	CAPZB	0.52459
ENSG00000177239	9	139981379	140003635	47	11	314278	2.1858	0.014415	MAN1B1	0.0021792
ENSG00000043462	5	169673241	169725231	119	37	314278	2.1856	0.014422	LCP2	0.034374
ENSG00000172346	22	41956767	41973745	38	5	314278	2.1848	0.01445	CSDC2	0.03795
ENSG00000137463	4	140187317	140201492	30	6	314278	2.1849	0.01445	MGARP	0.081857
ENSG00000141349	17	42148103	42153709	9	4	314278	2.1844	0.014466	G6PC3	0.079273
ENSG00000102531	13	49550048	49783915	272	18	314278	2.1835	0.014498	FNDC3A	0.089158
ENSG00000143226	1	161475220	161493803	55	12	314278	2.1833	0.014506	FCGR2A	0.032147
ENSG00000100714	14	64854749	64926722	199	29	314278	2.183	0.014517	MTHFD1	0.019146
ENSG00000096060	6	35541362	35696360	283	23	314278	2.1825	0.014535	FKBP5	0.025126
ENSG00000248458	1	67131547	67142710	29	6	314278	2.1824	0.01454	AL139147.1	0.062859
ENSG00000258365	12	94671534	94676620	21	6	314278	2.1814	0.014578	RP11-1105G2.3	0.033463
ENSG00000168256	17	40163400	40177659	15	4	314278	2.1803	0.014617	NKIRAS2	0.15343
ENSG00000132854	1	62702651	62785085	339	26	314278	2.1777	0.014713	KANK4	0.085702
ENSG00000179841	14	64932217	64941221	11	5	314278	2.1774	0.014727	AKAP5	0.057663
ENSG00000117906	15	77223960	77242601	30	12	314278	2.1766	0.014754	RCN2	0.0073393
ENSG00000118137	11	116706467	116708666	9	3	314278	2.1752	0.014807	APOA1	0.1116
ENSG00000140104	14	105452112	105476819	90	13	314278	2.1749	0.014819	C14orf79	0.078842
ENSG00000126215	14	104163946	104181841	31	8	314278	2.1747	0.014827	XRCC3	0.13198
ENSG00000158874	1	161192082	161193421	2	1	314278	2.1745	0.014834	APOA2	0.0081403
ENSG00000187699	2	190744335	191068210	753	64	314278	2.1741	0.014851	C2orf88	0.063164
ENSG00000161813	12	50786166	50873787	139	11	314278	2.174	0.014852	LARP4	0.037896
ENSG00000236294	7	113091127	113091457	1	1	314278	2.1733	0.01488	TSRM	0.02521
ENSG00000121716	7	99933737	99965356	43	5	314278	2.1723	0.014915	PILRB	0.050994
ENSG00000127415	4	980785	998316	70	17	314278	2.1718	0.014937	IDUA	0.13379
ENSG00000079332	10	71907045	71930279	82	12	314278	2.1712	0.014959	SAR1A	0.042921
ENSG00000140254	15	45409569	45422136	26	9	314278	2.1709	0.014971	DUOXA1	0.013851
ENSG00000117054	1	76190036	76253260	231	20	314278	2.1706	0.014981	ACADM	0.034705
ENSG00000125375	14	50779044	50802276	64	4	314278	2.1696	0.015017	ATP5S	0.07432
ENSG00000115850	2	136545410	136594750	94	9	314278	2.1689	0.015043	LCT	0.011177
ENSG00000102786	13	51928213	52028400	160	17	314278	2.167	0.015116	INTS6	0.17337
ENSG00000166783	16	15688243	15737023	89	24	314278	2.1669	0.015121	KIAA0430	0.17492
ENSG00000113163	5	74664311	74807963	247	24	314278	2.1647	0.015204	COL4A3BP	0.2969
ENSG00000139546	12	53894705	53900215	2	1	314278	2.1646	0.015208	TARBP2	0.3182
ENSG00000196171	1	158669369	158670486	1	1	314278	2.1635	0.01525	OR6K2	0.1594
ENSG00000182177	2	237102095	237173052	284	18	314278	2.1626	0.015286	ASB18	0.015981
ENSG00000182053	11	49050504	49059579	22	4	314278	2.1619	0.015313	TRIM49B	0.13306
ENSG00000205212	17	20739760	20799453	90	20	314278	2.1603	0.015375	CCDC144NL	0.020525
ENSG00000249884	2	86732791	86948245	429	33	314278	2.1601	0.015382	RNF103-CHMP3	0.09117
ENSG00000256500	14	104029299	104152261	292	19	314278	2.1596	0.015402	RP11-73M18.2	0.29256
ENSG00000141013	16	90086037	90111383	121	18	314278	2.1592	0.015418	GAS8	0.037209
ENSG00000144671	3	38323785	38360066	173	9	314278	2.1584	0.01545	SLC22A14	0.1012
ENSG00000254445	11	111783460	111797595	16	3	314278	2.1582	0.015456	HSPB2-C11orf52	0.096785
ENSG00000049167	5	60169658	60240900	154	18	314278	2.1576	0.015481	ERCC8	0.20216
ENSG00000100804	14	23485752	23504439	25	6	314278	2.1564	0.015526	PSMB5	0.0956
ENSG00000257962	8	86158524	86162077	10	3	314278	2.1536	0.015635	RP11-219B4.6	0.060141
ENSG00000005844	16	30483979	30534506	85	21	314278	2.1531	0.015654	ITGAL	0.10657
ENSG00000125868	20	17550508	17590564	86	10	314278	2.1526	0.015676	DSTN	0.1119
ENSG00000136167	13	46700055	46786006	257	38	314278	2.1521	0.015694	LCP1	0.89547
ENSG00000110536	11	47586982	47595013	7	3	314278	2.1512	0.01573	PTPMT1	0.258
ENSG00000173868	17	47300724	47308128	18	5	314278	2.1512	0.015732	PHOSPHO1	0.033342
ENSG00000204962	5	140220907	140391929	334	20	314278	2.151	0.015739	PCDHA8	0.49054
ENSG00000242259	22	19338891	19435755	190	18	314278	2.1467	0.015908	C22orf39	0.27287
ENSG00000147419	8	27590835	27630170	143	12	314278	2.1461	0.015932	CCDC25	0.018873
ENSG00000100197	22	42522501	42526908	13	6	314278	2.146	0.015938	CYP2D6	0.0030844
ENSG00000162923	1	224572845	224624735	74	7	314278	2.1457	0.015949	WDR26	0.16699
ENSG00000111786	12	120899471	120907596	22	7	314278	2.1431	0.016052	SRSF9	0.11784
ENSG00000111669	12	6976283	6980112	7	2	314278	2.1422	0.016089	TPI1	0.23892
ENSG00000161513	17	72858619	72869156	31	3	314278	2.142	0.016096	FDXR	0.012272
ENSG00000179912	12	57643392	57824788	213	16	314278	2.1406	0.016152	R3HDM2	0.28304
ENSG00000235711	15	79575146	79590580	25	5	314278	2.1405	0.016159	ANKRD34C	0.010098
ENSG00000175489	19	18501954	18508427	22	5	314278	2.1397	0.01619	LRRC25	0.12709
ENSG00000196188	1	206317459	206332104	21	3	314278	2.1389	0.016221	CTSE	0.016221
ENSG00000188167	3	33131913	33138293	6	4	314278	2.1374	0.016283	TMPPE	0.030912
ENSG00000146250	6	84222194	84235423	33	5	314278	2.1372	0.01629	PRSS35	0.021368
ENSG00000166166	14	103995521	104003410	21	5	314278	2.137	0.016301	TRMT61A	0.43315
ENSG00000131067	20	33432523	33460663	51	8	314278	2.1362	0.016332	GGT7	0.39821
ENSG00000122390	16	3493611	3536963	184	17	314278	2.136	0.01634	NAA60	0.057529
ENSG00000161013	5	179224597	179233952	20	4	314278	2.1356	0.016355	MGAT4B	0.4511
ENSG00000126243	19	36426260	36436669	16	4	314278	2.1353	0.016369	LRFN3	0.16689
ENSG00000185664	12	56347889	56367101	20	8	314278	2.134	0.016423	PMEL	0.0082099
ENSG00000154768	17	34087916	34092098	9	4	314278	2.1335	0.016443	C17orf50	0.011937
ENSG00000167771	11	63678693	63684316	6	2	314278	2.1323	0.016492	RCOR2	0.73031
ENSG00000010282	3	42734155	42744319	23	7	314278	2.1323	0.016493	HHATL	0.045893
ENSG00000167074	22	41763337	41795330	60	7	314278	2.1323	0.016493	TEF	0.11366
ENSG00000143157	1	166808681	166825581	26	6	314278	2.1321	0.016499	POGK	0.058944
ENSG00000158092	3	136581050	136668665	192	9	314278	2.1317	0.016516	NCK1	0.16277
ENSG00000105321	19	47759237	47775210	51	5	314278	2.1316	0.016518	CCDC9	0.22452
ENSG00000106462	7	148504475	148581413	141	19	314278	2.1287	0.016641	EZH2	0.028059
ENSG00000128604	7	128577666	128590089	40	11	314278	2.1263	0.016739	IRF5	0.24528
ENSG00000066455	14	93260576	93306308	156	13	314278	2.1262	0.016742	GOLGA5	0.085702
ENSG00000170549	5	3596168	3601517	14	4	314278	2.1247	0.016805	IRX1	0.012335
ENSG00000100084	22	19318221	19435224	232	20	314278	2.124	0.016837	HIRA	0.26367
ENSG00000140284	15	50474393	50528592	205	22	314278	2.1238	0.016844	SLC27A2	0.0329
ENSG00000147592	8	71547553	71581409	104	14	314278	2.1213	0.01695	LACTB2	0.033421
ENSG00000186652	11	57154267	57158130	3	2	314278	2.1189	0.017049	PRG2	0.028609
ENSG00000135577	6	142379467	142409936	56	8	314278	2.1184	0.017069	NMBR	0.078396
ENSG00000100395	22	41601209	41627275	87	6	314278	2.1181	0.017081	L3MBTL2	0.54655
ENSG00000138802	4	110354928	110462052	215	16	314278	2.1177	0.017101	SEC24B	0.2966
ENSG00000153048	16	8946799	8962866	96	19	314278	2.1175	0.017107	CARHSP1	0.038241
ENSG00000120251	4	158125334	158287227	259	22	314278	2.1156	0.017189	GRIA2	0.027957
ENSG00000133878	8	33448856	33457624	20	5	314278	2.1147	0.017227	DUSP26	0.15342
ENSG00000081237	1	198607801	198726545	307	28	314278	2.1143	0.017245	PTPRC	0.050125
ENSG00000102886	16	30116131	30125177	16	7	314278	2.1142	0.017247	GDPD3	0.19589
ENSG00000205138	19	36486090	36487220	2	1	314278	2.1139	0.017262	SDHAF1	0.35953
ENSG00000169302	5	146614526	146767415	619	46	314278	2.1125	0.017322	STK32A	0.39561
ENSG00000100092	22	38030661	38062939	116	15	314278	2.1124	0.017324	SH3BP1	0.35681
ENSG00000116117	2	205410516	206484886	2531	141	314278	2.1121	0.017341	PARD3B	0.030577
ENSG00000116996	1	238045705	238054094	29	6	314278	2.111	0.017384	ZP4	0.3869
ENSG00000163812	3	44956749	45017677	70	10	314278	2.1109	0.017392	ZDHHC3	0.56771
ENSG00000108312	17	42282401	42298994	24	6	314278	2.1087	0.017486	UBTF	0.017834
ENSG00000156575	11	57144242	57148623	9	4	314278	2.1071	0.017555	PRG3	0.04895
ENSG00000183484	14	105515728	105531782	30	6	314278	2.1069	0.017561	GPR132	0.47183
ENSG00000182197	8	118806729	119124092	744	60	314278	2.1063	0.017591	EXT1	0.0052928
ENSG00000143614	1	153777201	153895451	196	18	314278	2.1051	0.01764	GATAD2B	0.015552
ENSG00000112697	6	75962640	75994684	55	6	314278	2.1048	0.017655	TMEM30A	0.057374
ENSG00000172663	11	67231824	67236743	4	2	314278	2.1045	0.017668	TMEM134	0.37623
ENSG00000189099	4	152198323	152212605	34	6	314278	2.1033	0.01772	PRSS48	0.0070127
ENSG00000136720	2	128994290	129076151	300	42	314278	2.1032	0.017722	HS6ST1	0.062259
ENSG00000108518	17	4848947	4852356	11	5	314278	2.1028	0.017741	PFN1	0.026504
ENSG00000259399	20	35202956	35240787	35	14	314278	2.1027	0.017746	TGIF2-C20orf24	0.10729
ENSG00000062650	10	88195013	88281572	231	23	314278	2.1015	0.017799	WAPAL	0.12543
ENSG00000185897	19	35849362	35851387	2	1	314278	2.1014	0.017804	FFAR3	0.015109
ENSG00000166793	11	57412560	57417417	5	3	314278	2.1001	0.01786	YPEL4	0.12055
ENSG00000167768	12	53068520	53074191	15	6	314278	2.1	0.017863	KRT1	0.10045
ENSG00000156521	10	71897737	71906432	38	8	314278	2.0998	0.017872	TYSND1	0.045361
ENSG00000111199	12	110220890	110271212	142	23	314278	2.0993	0.017895	TRPV4	0.16295
ENSG00000010244	17	30677136	30708905	51	10	314278	2.0992	0.017898	ZNF207	0.051696
ENSG00000115602	2	102927962	102968497	150	14	314278	2.099	0.017909	IL1RL1	0.058099
ENSG00000140274	15	45406519	45410619	8	2	314278	2.0989	0.017911	DUOXA2	0.062278
ENSG00000204859	1	6640061	6649340	11	5	314278	2.0986	0.017925	ZBTB48	0.16365
ENSG00000100813	14	23527773	23564823	79	13	314278	2.0986	0.017926	ACIN1	0.072078
ENSG00000012232	8	28457986	28613116	326	35	314278	2.0968	0.018005	EXTL3	0.058523
ENSG00000198673	12	62102040	62672931	1592	89	314278	2.096	0.018043	FAM19A2	0.29259
ENSG00000125744	19	45988547	46000319	34	7	314278	2.0953	0.018073	RTN2	0.27434
ENSG00000108599	17	19807615	19881656	119	14	314278	2.0946	0.018104	AKAP10	0.28604
ENSG00000186452	12	51236703	51281667	129	10	314278	2.0931	0.01817	TMPRSS12	0.19239
ENSG00000186212	4	77816082	77819002	7	3	314278	2.0923	0.018208	SOWAHB	0.095862
ENSG00000110315	11	10533225	10562777	99	13	314278	2.0921	0.018215	RNF141	0.064988
ENSG00000197858	8	145137493	145141119	5	2	314278	2.0909	0.01827	GPAA1	0.061311
ENSG00000055950	10	102729215	102747272	29	6	314278	2.0906	0.01828	MRPL43	0.10333
ENSG00000257341	14	105953536	105958604	8	4	314278	2.0904	0.01829	CRIP1	0.01829
ENSG00000132704	1	157715523	157746922	57	14	314278	2.0892	0.018346	FCRL2	0.079905
ENSG00000121680	11	45931220	45940363	21	5	314278	2.0889	0.018359	PEX16	0.10125
ENSG00000149577	11	117049449	117068160	53	10	314278	2.0886	0.018371	SIDT2	0.2054
ENSG00000164118	4	175204828	175254531	90	18	314278	2.0884	0.018382	CEP44	0.0034793
ENSG00000150787	11	112097088	112140678	122	9	314278	2.0868	0.018453	PTS	0.13459
ENSG00000166926	11	60102304	60164069	154	18	314278	2.0863	0.018476	MS4A6E	0.055351
ENSG00000184208	22	42084943	42094140	8	3	314278	2.0862	0.018481	C22orf46	0.034029
ENSG00000174938	16	29882480	29910868	26	7	314278	2.0858	0.0185	SEZ6L2	0.23637
ENSG00000171320	8	27629466	27670157	138	8	314278	2.0857	0.018505	ESCO2	0.21193
ENSG00000186230	19	57946697	57956853	22	9	314278	2.0852	0.018526	ZNF749	0.019122
ENSG00000116032	19	1000418	1009731	75	16	314278	2.0842	0.018573	GRIN3B	0.16957
ENSG00000106459	7	129251555	129396922	341	27	314278	2.0828	0.018633	NRF1	8.3178e-06
ENSG00000070778	14	88932122	89021077	201	14	314278	2.0825	0.018647	PTPN21	0.94852
ENSG00000172757	11	65590493	65629497	70	14	314278	2.0798	0.01877	CFL1	0.030361
ENSG00000105392	19	48322703	48346587	160	20	314278	2.0792	0.018801	CRX	0.45796
ENSG00000140481	15	74509613	74628813	323	35	314278	2.079	0.01881	CCDC33	0.023984
ENSG00000230510	19	46984053	47104457	434	59	314278	2.079	0.01881	PPP5D1	0.18342
ENSG00000185888	1	228003394	228034171	112	20	314278	2.0785	0.018832	PRSS38	0.055723
ENSG00000161996	16	699311	717833	72	5	314278	2.0781	0.018851	WDR90	0.13394
ENSG00000124693	6	26031817	26032288	1	1	314278	2.0779	0.01886	HIST1H3B	0.07498
ENSG00000196565	11	5274420	5667019	1981	103	314278	2.0766	0.018919	HBG2	0.0049465
ENSG00000151726	4	185676749	185747972	226	29	314278	2.0752	0.018984	ACSL1	0.010423
ENSG00000100632	14	69846848	69865344	49	12	314278	2.0746	0.01901	ERH	0.012274
ENSG00000130561	2	234216462	234255701	133	19	314278	2.0746	0.019013	SAG	0.020755
ENSG00000178718	15	75246757	75249805	1	1	314278	2.0738	0.01905	RPP25	0.1296
ENSG00000144488	2	239008798	239041928	164	22	314278	2.0731	0.019084	ESPNL	0.02554
ENSG00000167280	17	77071021	77084681	67	13	314278	2.073	0.019085	ENGASE	0.28889
ENSG00000112299	6	133002729	133035188	149	14	314278	2.0728	0.019095	VNN1	0.6079
ENSG00000256391	6	166307330	166309725	16	3	314278	2.0726	0.019103	SDIM1	0.19851
ENSG00000115318	2	74759541	74782817	22	7	314278	2.0713	0.019164	LOXL3	0.011579
ENSG00000120457	11	128761251	128790930	114	20	314278	2.0709	0.019184	KCNJ5	0.062653
ENSG00000166363	11	6866883	6867936	1	1	314278	2.0708	0.01919	OR10A5	0.02791
ENSG00000126861	17	29599031	29624557	28	4	314278	2.0697	0.01924	OMG	0.35347
ENSG00000106077	7	73150424	73153197	6	3	314278	2.069	0.019273	ABHD11	0.12363
ENSG00000108389	17	56566898	56595266	37	9	314278	2.0665	0.019392	MTMR4	0.39748
ENSG00000176540	11	48387037	48388017	2	1	314278	2.0662	0.019405	OR4C5	0.053987
ENSG00000021488	19	33321415	33360672	154	21	314278	2.0661	0.019409	SLC7A9	0.046952
ENSG00000100348	22	36863083	36878077	68	11	314278	2.066	0.019414	TXN2	0.029778
ENSG00000204963	5	140213969	140391929	342	18	314278	2.0658	0.019425	PCDHA7	0.45495
ENSG00000185087	15	98980391	99057611	236	23	314278	2.0649	0.019468	FAM169B	0.050381
ENSG00000100216	22	39077953	39080818	7	2	314278	2.0641	0.019504	TOMM22	0.080434
ENSG00000111276	12	12867992	12875305	13	5	314278	2.0638	0.019517	CDKN1B	0.33094
ENSG00000111775	12	120875893	120878545	8	3	314278	2.063	0.019556	COX6A1	0.041036
ENSG00000134249	1	120436156	120439118	4	1	314278	2.0626	0.019575	ADAM30	0.02287
ENSG00000093010	22	19929130	19957498	116	23	314278	2.0625	0.01958	COMT	0.19897
ENSG00000152670	5	55033845	55112985	210	27	314278	2.0617	0.019618	DDX4	0.013087
ENSG00000005059	4	110481361	110609874	319	22	314278	2.0615	0.019627	CCDC109B	0.12814
ENSG00000187498	13	110801318	110959496	715	83	314278	2.0614	0.019633	COL4A1	0.10869
ENSG00000133398	5	6371994	6378707	18	4	314278	2.0601	0.019696	MED10	0.0057166
ENSG00000076003	2	136597196	136633996	46	7	314278	2.0588	0.019758	MCM6	0.010107
ENSG00000119673	14	74034324	74042357	29	10	314278	2.057	0.019845	ACOT2	0.0016816
ENSG00000105877	7	21582833	21941457	1572	116	314278	2.0568	0.019852	DNAH11	0.080703
ENSG00000145725	5	102455853	102548500	200	13	314278	2.0563	0.019879	PPIP5K2	0.042057
ENSG00000138592	15	50716577	50793280	244	20	314278	2.054	0.01999	USP8	0.082224
ENSG00000269624	1	63073437	63075249	2	1	314278	2.052	0.020087	AL138847.1	0.12511
ENSG00000115758	2	10580094	10588630	19	5	314278	2.0519	0.020092	ODC1	0.023917
ENSG00000162222	11	62495541	62507765	17	4	314278	2.0511	0.020126	TTC9C	0.003634
ENSG00000001167	6	41040684	41067715	47	9	314278	2.0491	0.020224	NFYA	0.26297
ENSG00000169957	16	30535325	30538142	3	2	314278	2.0487	0.020248	ZNF768	0.003735
ENSG00000069122	6	46820249	46922680	343	37	314278	2.0484	0.020259	GPR116	0.082925
ENSG00000166557	15	79603404	79704334	370	24	314278	2.0467	0.020346	TMED3	0.02733
ENSG00000256100	11	63742092	63755818	24	4	314278	2.0462	0.02037	AP000721.4	0.68187
ENSG00000072518	11	63606400	63678491	105	10	314278	2.0462	0.02037	MARK2	0.68342
ENSG00000039123	5	54603588	54721409	255	10	314278	2.046	0.020376	SKIV2L2	0.014686
ENSG00000169223	5	176758563	176778853	26	5	314278	2.0458	0.020387	LMAN2	0.02742
ENSG00000100410	22	41855721	41864729	15	3	314278	2.0456	0.020396	PHF5A	0.075344
ENSG00000140694	16	14529558	14726585	290	21	314278	2.0456	0.020397	PARN	0.16671
ENSG00000141314	17	30593195	30651680	179	28	314278	2.0447	0.020444	RHBDL3	0.22524
ENSG00000108666	17	30651584	30677042	26	6	314278	2.0445	0.02045	C17orf75	0.043081
ENSG00000143248	1	163080911	163291577	814	50	314278	2.0444	0.020458	RGS5	6.9872e-05
ENSG00000197162	16	30585061	30597092	9	4	314278	2.0434	0.020508	ZNF785	0.05711
ENSG00000131966	14	58666798	58701750	61	11	314278	2.0427	0.02054	ACTR10	0.12743
ENSG00000116030	2	203070903	203103331	64	12	314278	2.0424	0.020555	SUMO1	0.087642
ENSG00000176893	11	4935900	4936922	2	1	314278	2.0418	0.020587	OR51G2	0.26119
ENSG00000005379	17	56378592	56406152	82	15	314278	2.0415	0.020602	BZRAP1	0.79513
ENSG00000173918	17	77018896	77045870	83	9	314278	2.0411	0.020619	C1QTNF1	0.25627
ENSG00000138095	2	44113647	44223144	294	18	314278	2.0406	0.020647	LRPPRC	0.2208
ENSG00000176890	18	657604	673578	54	5	314278	2.0387	0.020738	TYMS	0.029237
ENSG00000135077	5	156512843	156569880	170	16	314278	2.0383	0.020758	HAVCR2	0.21981
ENSG00000166228	10	72642037	72648541	20	9	314278	2.038	0.020775	PCBD1	0.18296
ENSG00000177989	22	50968139	50971009	4	1	314278	2.0377	0.020791	ODF3B	0.074606
ENSG00000204920	19	44472014	44502477	125	14	314278	2.0365	0.020851	ZNF155	0.21935
ENSG00000083457	17	3617922	3704537	292	37	314278	2.0361	0.020868	ITGAE	0.61968
ENSG00000110583	11	63706431	63724800	37	6	314278	2.0354	0.020907	NAA40	0.61922
ENSG00000151332	14	36767770	36789882	37	5	314278	2.0352	0.020916	MBIP	0.24731
ENSG00000137261	6	24544332	24646383	371	43	314278	2.0338	0.020986	KIAA0319	0.21279
ENSG00000127585	16	742500	755829	28	5	314278	2.0337	0.020992	FBXL16	0.30723
ENSG00000249158	5	140248689	140391929	287	17	314278	2.0335	0.021	PCDHA11	0.5028
ENSG00000197279	6	28048753	28057341	21	5	314278	2.0325	0.021053	ZNF165	0.1975
ENSG00000165215	7	73183328	73184600	3	1	314278	2.032	0.021076	CLDN3	0.028575
ENSG00000254806	20	43991840	44039250	98	7	314278	2.0314	0.021106	SYS1-DBNDD2	0.21523
ENSG00000267496	17	41994576	41995326	7	1	314278	2.0311	0.02112	FAM215A	0.065326
ENSG00000123384	12	57522276	57607134	120	20	314278	2.0304	0.021156	LRP1	0.42797
ENSG00000172260	1	71861623	72748417	1862	96	314278	2.0294	0.021211	NEGR1	0.38571
ENSG00000076662	19	10444452	10450499	27	4	314278	2.0293	0.021213	ICAM3	0.54102
ENSG00000100811	14	100704635	100749129	93	10	314278	2.0289	0.021234	YY1	0.17758
ENSG00000213931	11	5289582	5526847	1224	54	314278	2.0284	0.02126	HBE1	0.060904
ENSG00000196150	8	146076632	146127553	81	11	314278	2.0279	0.021283	ZNF250	0.083179
ENSG00000176953	16	28962128	28978418	27	8	314278	2.0248	0.021445	NFATC2IP	0.075172
ENSG00000166391	11	75428864	75444003	34	8	314278	2.0232	0.021524	MOGAT2	0.29937
ENSG00000136630	1	221051699	221058401	20	6	314278	2.021	0.021638	HLX	0.5109
ENSG00000203908	6	74072400	74073894	5	2	314278	2.0196	0.021713	KHDC3L	0.4093
ENSG00000160439	19	55550476	55582659	170	26	314278	2.0194	0.021722	RDH13	0.4257
ENSG00000150768	11	111895538	111935114	53	8	314278	2.0182	0.021784	DLAT	0.048128
ENSG00000143294	1	156720402	156770607	126	17	314278	2.0179	0.021801	PRCC	0.19543
ENSG00000221944	2	233412779	233415226	10	3	314278	2.0173	0.021832	TIGD1	0.10248
ENSG00000227500	19	1905213	1926016	79	14	314278	2.0166	0.021869	SCAMP4	0.084021
ENSG00000162994	2	55401927	55459699	150	20	314278	2.0165	0.021875	CLHC1	0.054036
ENSG00000131051	20	34291531	34330234	107	7	314278	2.0161	0.021895	RBM39	0.027055
ENSG00000168077	8	27491385	27534293	155	13	314278	2.0156	0.021922	SCARA3	0.06258
ENSG00000198858	19	896503	913240	62	18	314278	2.0153	0.021935	R3HDM4	0.019932
ENSG00000105538	19	49223844	49243978	44	7	314278	2.014	0.022002	RASIP1	0.43398
ENSG00000126217	13	113548692	113754053	758	80	314278	2.014	0.022005	MCF2L	0.18157
ENSG00000114113	3	139171726	139199589	69	9	314278	2.0134	0.022038	RBP2	0.0011328
ENSG00000165659	13	72012098	72441330	667	79	314278	2.0129	0.02206	DACH1	0.10669
ENSG00000145649	5	54398476	54406080	12	3	314278	2.0113	0.022145	GZMA	0.0078933
ENSG00000164347	5	74017029	74063196	100	13	314278	2.0111	0.022156	GFM2	0.17006
ENSG00000166483	11	9595228	9615004	35	9	314278	2.0099	0.022218	WEE1	0.16233
ENSG00000197181	8	22132810	22215076	217	16	314278	2.0099	0.022223	PIWIL2	0.055491
ENSG00000151882	5	43376747	43412493	75	11	314278	2.0098	0.022225	CCL28	0.015805
ENSG00000129007	15	68483043	68498417	21	5	314278	2.0093	0.022255	CALML4	0.44032
ENSG00000027001	13	24304328	24463558	441	26	314278	2.0074	0.022354	MIPEP	0.16388
ENSG00000140527	15	90234028	90286869	172	11	314278	2.0072	0.022364	WDR93	0.02684
ENSG00000184949	22	38974125	39052634	173	13	314278	2.0062	0.02242	FAM227A	0.1002
ENSG00000109445	4	142142041	142155851	21	5	314278	2.006	0.022426	ZNF330	0.079557
ENSG00000135220	4	69794181	69817509	81	7	314278	2.0058	0.022441	UGT2A3	0.024811
ENSG00000055130	7	148395006	148498128	231	22	314278	2.0055	0.022453	CUL1	0.15732
ENSG00000156411	14	104378625	104394606	59	7	314278	2.0055	0.022457	C14orf2	0.0027015
ENSG00000258817	11	49973943	49974971	5	3	314278	2.0042	0.022523	OR4C13	0.33259
ENSG00000113719	5	172261278	172379688	364	60	314278	2.0041	0.022527	ERGIC1	0.34493
ENSG00000176105	18	721588	812547	235	22	314278	2.0039	0.02254	YES1	0.13431
ENSG00000128708	2	172778958	172848599	147	22	314278	2.0027	0.022603	HAT1	0.05444
ENSG00000177427	17	18163848	18169866	11	5	314278	2.0013	0.022679	MIEF2	0.086284
ENSG00000143570	1	153931575	153940188	14	6	314278	2.0011	0.02269	SLC39A1	0.01814
ENSG00000163605	3	73045936	73118350	247	12	314278	2.0009	0.022703	PPP4R2	0.033673
ENSG00000196781	9	84198598	84304220	342	74	314278	2.0002	0.022738	TLE1	0.075654
ENSG00000250120	5	140235595	140391929	314	17	314278	2.0001	0.022747	PCDHA10	0.5027
ENSG00000214595	2	54950636	55199157	808	64	314278	2	0.022751	EML6	0.17251
ENSG00000175189	12	57828543	57844611	27	5	314278	1.9997	0.022769	INHBC	0.38444
ENSG00000214511	12	51347705	51364289	81	10	314278	1.9988	0.022814	HIGD1C	0.042943
ENSG00000114388	3	50384761	50388522	1	1	314278	1.9987	0.02282	NPRL2	0.3674
ENSG00000103365	16	23474863	23533316	117	13	314278	1.9986	0.022828	GGA2	0.12321
ENSG00000239389	5	140261793	140391929	270	17	314278	1.9984	0.022835	PCDHA13	0.52426
ENSG00000113240	5	178029665	178057616	48	10	314278	1.9963	0.022953	CLK4	0.40383
ENSG00000187595	17	40177594	40217383	61	9	314278	1.9961	0.022964	ZNF385C	0.21139
ENSG00000104047	15	49913177	49937333	76	7	314278	1.9958	0.022976	DTWD1	0.13547
ENSG00000164002	1	40974413	40982228	26	7	314278	1.9947	0.023036	EXO5	0.030826
ENSG00000251664	5	140255058	140391929	277	16	314278	1.9944	0.023056	PCDHA12	0.51285
ENSG00000255292	11	111957627	112064528	213	34	314278	1.9934	0.023109	SDHD	0.024505
ENSG00000196800	5	147549296	147554961	8	3	314278	1.9931	0.023127	SPINK14	0.32866
ENSG00000100347	22	44351301	44406411	201	27	314278	1.9927	0.02315	SAMM50	0.051383
ENSG00000142599	1	8412457	8877702	679	27	314278	1.9924	0.023165	RERE	0.13487
ENSG00000215474	18	44746293	44775554	73	11	314278	1.992	0.023185	SKOR2	0.01934
ENSG00000140474	15	75128457	75135687	15	3	314278	1.992	0.023185	ULK3	0.12543
ENSG00000155970	8	16884747	16980153	292	27	314278	1.9907	0.023255	MICU3	0.12124
ENSG00000166747	16	71762913	71843104	170	17	314278	1.9901	0.02329	AP1G1	0.54134
ENSG00000108924	17	53342373	53402426	131	29	314278	1.9899	0.0233	HLF	0.3992
ENSG00000103356	16	23533335	23569052	103	12	314278	1.9898	0.023307	EARS2	0.25
ENSG00000268111	20	44095910	44107452	39	7	314278	1.9887	0.023364	AL031663.1	0.18326
ENSG00000110768	11	18343842	18388591	89	11	314278	1.9873	0.023443	GTF2H1	0.13334
ENSG00000020181	8	37641709	37702414	115	29	314278	1.9862	0.023506	GPR124	0.042816
ENSG00000143815	1	225589204	225616627	73	14	314278	1.9861	0.023512	LBR	0.065746
ENSG00000204961	5	140227048	140391929	330	17	314278	1.9852	0.023562	PCDHA9	0.4735
ENSG00000150540	2	138721590	138773930	93	7	314278	1.9834	0.023664	HNMT	0.19244
ENSG00000215595	20	1184098	1188918	12	4	314278	1.9813	0.023778	C20orf202	0.16376
ENSG00000136280	7	45039074	45116068	261	17	314278	1.9812	0.023785	CCM2	0.006589
ENSG00000134982	5	112043195	112181936	328	23	314278	1.9811	0.023788	APC	0.10565
ENSG00000165929	14	92246095	92333880	183	18	314278	1.9806	0.023817	TC2N	0.3833
ENSG00000205364	16	56666145	56667898	11	5	314278	1.98	0.023852	MT1M	0.1719
ENSG00000155367	1	113252616	113258099	11	6	314278	1.9797	0.02387	PPM1J	0.0049899
ENSG00000164172	5	52391509	52405893	51	8	314278	1.9791	0.023902	MOCS2	0.3105
ENSG00000187758	4	100197524	100212185	33	8	314278	1.9786	0.023928	ADH1A	0.007997
ENSG00000165995	10	18429606	18830798	1513	114	314278	1.9786	0.023932	CACNB2	0.33389
ENSG00000171533	11	75297963	75380165	148	16	314278	1.9782	0.023953	MAP6	0.76185
ENSG00000248672	2	160628362	160761221	466	38	314278	1.9779	0.023968	LY75-CD302	0.42583
ENSG00000054219	2	160628362	160761260	466	38	314278	1.9779	0.023968	LY75	0.42583
ENSG00000143257	1	161199456	161208092	25	8	314278	1.9778	0.023973	NR1I3	0.013667
ENSG00000182931	20	44313292	44333658	49	7	314278	1.9765	0.024052	WFDC10B	0.42124
ENSG00000259305	8	124238431	124279627	23	12	314278	1.976	0.02408	ZHX1-C8ORF76	0.0044395
ENSG00000010292	12	6602522	6641121	125	15	314278	1.9753	0.024116	NCAPD2	0.27622
ENSG00000234857	11	62457747	62494856	61	8	314278	1.9751	0.024129	HNRNPUL2-BSCL2	0.0057316
ENSG00000143127	1	145524891	145543868	18	5	314278	1.9751	0.02413	ITGA10	0.0166
ENSG00000143850	1	204187979	204346793	500	40	314278	1.9738	0.024204	PLEKHA6	0.27184
ENSG00000162367	1	47681962	47697892	33	7	314278	1.9735	0.024218	TAL1	0.089008
ENSG00000176978	9	140004994	140009629	13	4	314278	1.9718	0.024317	DPP7	0.0041208
ENSG00000197580	11	112046190	112095422	108	17	314278	1.9715	0.024333	BCO2	0.040403
ENSG00000116815	1	117057157	117113661	59	11	314278	1.9715	0.024334	CD58	0.015158
ENSG00000060566	19	4153598	4173051	56	13	314278	1.9704	0.024397	CREB3L3	0.43239
ENSG00000124251	20	44002526	44036529	74	7	314278	1.9702	0.024408	TP53TG5	0.23284
ENSG00000197446	19	41620337	41634271	50	8	314278	1.9695	0.024447	CYP2F1	0.0072598
ENSG00000188676	8	39792133	39873910	381	33	314278	1.9694	0.024452	IDO2	0.11887
ENSG00000196218	19	38924339	39078204	488	44	314278	1.9694	0.024453	RYR1	0.26489
ENSG00000160294	21	47655047	47706211	153	20	314278	1.9689	0.024485	MCM3AP	0.013938
ENSG00000265590	21	33951132	33984591	100	14	314278	1.9664	0.024628	AP000275.65	0.67231
ENSG00000213638	19	1905377	1913444	37	7	314278	1.9661	0.024645	ADAT3	0.083525
ENSG00000138443	2	204192942	204312446	170	26	314278	1.9634	0.024802	ABI2	0.013063
ENSG00000160654	11	118215059	118225876	19	5	314278	1.963	0.024822	CD3G	0.17001
ENSG00000235750	1	175126123	175162135	104	13	314278	1.9629	0.02483	KIAA0040	0.01949
ENSG00000149300	11	111788756	111797596	9	2	314278	1.9628	0.024832	C11orf52	0.10695
ENSG00000110881	12	50451331	50477394	47	8	314278	1.9627	0.024842	ASIC1	0.041934
ENSG00000167862	17	73008765	73017356	36	8	314278	1.9621	0.024875	ICT1	0.42819
ENSG00000100567	14	58711549	58738730	49	10	314278	1.9616	0.024906	PSMA3	0.46483
ENSG00000065802	2	239335383	239360891	107	13	314278	1.9608	0.02495	ASB1	0.10698
ENSG00000186881	9	107266455	107267547	9	3	314278	1.9606	0.024961	OR13F1	0.077577
ENSG00000183864	22	41829496	41843027	18	2	314278	1.9586	0.025079	TOB2	0.060542
ENSG00000181013	17	56618948	56621729	5	2	314278	1.9583	0.025097	C17orf47	0.56248
ENSG00000115286	19	1383526	1395583	38	9	314278	1.9577	0.025131	NDUFS7	0.032313
ENSG00000143578	1	153940010	153946839	11	3	314278	1.956	0.025233	CREB3L4	0.017841
ENSG00000219626	2	24299396	24392509	290	21	314278	1.9552	0.025283	FAM228B	0.0049648
ENSG00000105939	7	138728266	138794465	168	23	314278	1.9544	0.02533	ZC3HAV1	0.12296
ENSG00000073417	15	85523671	85682376	512	22	314278	1.954	0.025353	PDE8A	0.045047
ENSG00000261594	11	74951950	74954742	4	1	314278	1.9518	0.025479	TPBGL	0.022367
ENSG00000157856	2	26624784	26679579	111	19	314278	1.9517	0.025485	DRC1	0.016961
ENSG00000005448	2	74648805	74652882	3	2	314278	1.9515	0.025501	WDR54	0.0089533
ENSG00000215067	17	6779954	6915668	335	51	314278	1.9511	0.025521	AC027763.2	0.13514
ENSG00000198498	4	164415594	164441691	50	5	314278	1.9504	0.025567	TMA16	0.11099
ENSG00000176635	22	30476163	30573064	200	23	314278	1.9483	0.025688	HORMAD2	0.038605
ENSG00000248383	5	140306302	140391929	197	17	314278	1.9477	0.025725	PCDHAC1	0.55283
ENSG00000156574	10	72192071	72207707	38	8	314278	1.947	0.025765	NODAL	0.036353
ENSG00000112297	6	106959730	107018326	255	19	314278	1.9466	0.025789	AIM1	0.53019
ENSG00000155755	2	202484907	202508293	35	11	314278	1.9463	0.025811	TMEM237	0.071639
ENSG00000161849	12	52771596	52779436	57	4	314278	1.9445	0.025915	KRT84	0.27526
ENSG00000254873	11	118267810	118272610	7	3	314278	1.943	0.026007	RP11-770J1.5	0.22581
ENSG00000177830	11	867357	915058	101	13	314278	1.9429	0.026013	CHID1	0.39107
ENSG00000100151	22	38452318	38471708	35	8	314278	1.9413	0.026108	PICK1	0.013213
ENSG00000187257	7	77325760	77412339	235	21	314278	1.9375	0.026343	RSBN1L	0.14268
ENSG00000124731	6	41235664	41254457	78	15	314278	1.9362	0.02642	TREM1	0.24082
ENSG00000171222	20	34541539	34547394	16	4	314278	1.936	0.026437	SCAND1	0.0092608
ENSG00000266258	18	68002675	68019695	49	10	314278	1.935	0.026494	RP11-41O4.1	0.22546
ENSG00000121741	13	20532810	20665968	254	15	314278	1.9348	0.026505	ZMYM2	0.041412
ENSG00000184470	22	19863040	19929341	290	32	314278	1.9348	0.026506	TXNRD2	0.42628
ENSG00000067113	5	54720682	54830878	256	11	314278	1.9324	0.026653	PPAP2A	0.015211
ENSG00000234444	7	63767837	63815238	206	23	314278	1.9321	0.026674	ZNF736	0.048018
ENSG00000183853	1	157963063	158070052	338	57	314278	1.9318	0.026691	KIRREL	0.0074341
ENSG00000204311	2	179316163	179326117	10	3	314278	1.9311	0.026736	DFNB59	0.03465
ENSG00000205629	16	25123050	25189552	119	9	314278	1.9306	0.026766	LCMT1	0.0091738
ENSG00000152234	18	43664110	43684300	82	8	314278	1.9302	0.026788	ATP5A1	0.01572
ENSG00000213339	19	10812106	10824113	24	5	314278	1.93	0.026804	QTRT1	0.36116
ENSG00000185104	1	50905150	51425935	671	26	314278	1.9293	0.026848	FAF1	0.1422
ENSG00000170955	11	6340176	6341877	8	4	314278	1.9289	0.026869	PRKCDBP	0.0079121
ENSG00000266118	2	24347236	24413305	217	25	314278	1.9288	0.026881	RP11-507M3.1	0.0025222
ENSG00000136710	2	131095814	131099922	4	2	314278	1.9286	0.026888	CCDC115	0.035182
ENSG00000110172	11	89934328	89956532	68	8	314278	1.9281	0.026924	CHORDC1	0.34293
ENSG00000188393	12	10051272	10084980	111	28	314278	1.928	0.02693	CLEC2A	0.10018
ENSG00000139625	12	53874274	53893847	17	11	314278	1.9278	0.026941	MAP3K12	0.4479
ENSG00000111674	12	7022909	7032861	12	3	314278	1.9271	0.026983	ENO2	0.086539
ENSG00000103647	15	68871308	69020145	447	61	314278	1.9265	0.027023	CORO2B	0.0069171
ENSG00000172005	2	95691422	95719737	23	9	314278	1.9259	0.027061	MAL	0.076551
ENSG00000197879	17	1367392	1396106	102	33	314278	1.9258	0.027066	MYO1C	0.083144
ENSG00000148702	10	115310596	115349361	172	33	314278	1.9256	0.027078	HABP2	0.0035458
ENSG00000169604	2	69240310	69476459	648	73	314278	1.9253	0.027098	ANTXR1	0.30885
ENSG00000135517	12	56843286	56862950	38	10	314278	1.9253	0.027098	MIP	0.67241
ENSG00000149531	20	29611857	29634010	7	3	314278	1.9247	0.027132	FRG1B	0.050092
ENSG00000138246	3	132136370	132257876	249	27	314278	1.9241	0.027171	DNAJC13	0.050148
ENSG00000151491	12	15773092	16035263	249	45	314278	1.9235	0.027206	EPS8	0.042405
ENSG00000164879	8	86285665	86361269	140	18	314278	1.923	0.027242	CA3	0.10302
ENSG00000188760	2	220408385	220415317	13	3	314278	1.9229	0.027245	TMEM198	0.014274
ENSG00000214670	14	75158879	75179800	29	4	314278	1.9227	0.027261	AC007956.1	0.40833
ENSG00000105393	19	17378159	17392058	45	8	314278	1.921	0.027364	BABAM1	0.20179
ENSG00000104093	15	51739908	51915030	400	17	314278	1.9207	0.027386	DMXL2	0.04083
ENSG00000165556	13	28536274	28545276	18	4	314278	1.9201	0.027425	CDX2	0.083564
ENSG00000142864	1	67873493	67896098	23	7	314278	1.9192	0.027477	SERBP1	0.00084999
ENSG00000101109	20	43595115	43708600	204	14	314278	1.9187	0.02751	STK4	0.0012483
ENSG00000138101	2	25600067	25896503	417	48	314278	1.9185	0.027526	DTNB	0.48646
ENSG00000184588	1	66258197	66840259	1387	84	314278	1.9181	0.027547	PDE4B	0.25479
ENSG00000169758	15	76352178	76521462	411	46	314278	1.918	0.027554	C15orf27	0.021808
ENSG00000168917	3	136537489	136574734	99	6	314278	1.918	0.027557	SLC35G2	0.2022
ENSG00000184922	17	43298811	43324687	49	8	314278	1.9177	0.027578	FMNL1	0.12719
ENSG00000172322	12	10103915	10148293	190	21	314278	1.9172	0.027608	CLEC12A	0.20758
ENSG00000127578	16	679239	684116	16	4	314278	1.9158	0.027695	WFIKKN1	0.077201
ENSG00000148175	9	124101355	124132531	70	14	314278	1.9157	0.027704	STOM	0.19194
ENSG00000108523	17	4843303	4848517	10	4	314278	1.9146	0.027771	RNF167	0.12783
ENSG00000213889	19	45992035	46005768	39	8	314278	1.9146	0.027774	PPM1N	0.28346
ENSG00000255639	12	4766800	4853747	262	21	314278	1.9145	0.027777	RP11-234B24.6	0.45096
ENSG00000177508	16	54317216	54320675	3	2	314278	1.9138	0.027823	IRX3	0.13572
ENSG00000135547	6	126068810	126082415	25	4	314278	1.9132	0.027859	HEY2	0.12488
ENSG00000100897	14	24583404	24594451	18	4	314278	1.912	0.027939	DCAF11	0.0073661
ENSG00000171843	9	20341663	20622542	487	62	314278	1.9115	0.02797	MLLT3	0.56275
ENSG00000112039	6	35420138	35434880	44	8	314278	1.9111	0.027999	FANCE	0.027176
ENSG00000172731	10	72058729	72142382	307	34	314278	1.911	0.028005	LRRC20	0.01544
ENSG00000197520	1	222910549	222924147	15	5	314278	1.9106	0.02803	FAM177B	0.22353
ENSG00000001617	3	50192478	50226508	64	10	314278	1.9106	0.028031	SEMA3F	0.17504
ENSG00000170577	2	45232300	45236569	11	5	314278	1.9101	0.028057	SIX2	0.0023958
ENSG00000140807	16	50582241	50670647	135	22	314278	1.91	0.028066	NKD1	0.038738
ENSG00000119397	9	123837141	123939888	222	21	314278	1.9097	0.028087	CNTRL	0.013788
ENSG00000177182	8	61969717	62414204	1256	69	314278	1.9091	0.028122	CLVS1	0.65597
ENSG00000166159	12	1929433	1945918	64	22	314278	1.9084	0.028171	LRTM2	0.027931
ENSG00000054277	1	241753404	241840678	270	50	314278	1.906	0.028325	OPN3	0.17146
ENSG00000171940	20	52183604	52226446	81	23	314278	1.9059	0.028333	ZNF217	0.086928
ENSG00000197893	10	115348475	115423886	273	23	314278	1.9056	0.028352	NRAP	0.0091837
ENSG00000172113	3	48334754	48343175	16	2	314278	1.9053	0.02837	NME6	0.033269
ENSG00000182329	2	202937978	203062585	308	30	314278	1.9052	0.028374	AC079354.1	0.13076
ENSG00000115307	2	74753772	74757066	3	1	314278	1.9049	0.028397	AUP1	0.0082201
ENSG00000112695	6	75947391	75960039	21	4	314278	1.9044	0.028431	COX7A2	0.039356
ENSG00000172362	11	58206593	58207646	3	2	314278	1.9029	0.02853	OR5B12	0.060214
ENSG00000100031	22	24979718	25024972	72	10	314278	1.9028	0.028535	GGT1	0.025583
ENSG00000164236	5	10564442	10650308	303	32	314278	1.901	0.028652	ANKRD33B	0.099587
ENSG00000164199	5	89825161	90460038	1439	72	314278	1.901	0.028652	GPR98	0.11747
ENSG00000165282	9	35088685	35096591	10	5	314278	1.9002	0.028705	PIGO	0.13218
ENSG00000100288	22	51017378	51039884	106	18	314278	1.8994	0.028754	CHKB	0.015627
ENSG00000179271	19	13064972	13068050	3	2	314278	1.8987	0.028801	GADD45GIP1	0.011158
ENSG00000091262	16	16242785	16317379	244	34	314278	1.8979	0.028858	ABCC6	0.006177
ENSG00000135637	2	74699113	74710535	13	6	314278	1.8974	0.028885	CCDC142	0.0019971
ENSG00000095539	10	102729275	102745628	25	5	314278	1.8961	0.028975	SEMA4G	0.12722
ENSG00000185271	14	20896970	20903801	27	7	314278	1.8957	0.028998	KLHL33	0.11257
ENSG00000058804	1	54231133	54304533	119	11	314278	1.8939	0.02912	NDC1	0.27042
ENSG00000171847	12	8373856	8380214	21	10	314278	1.8937	0.029133	FAM90A1	0.029133
ENSG00000078808	1	1152288	1167411	93	6	314278	1.8929	0.029183	SDF4	0.0078478
ENSG00000107738	10	73507316	73533255	89	24	314278	1.8929	0.029183	C10orf54	0.035153
ENSG00000116871	1	36621180	36646450	32	7	314278	1.8928	0.029195	MAP7D1	0.030106
ENSG00000170454	12	52817854	52828309	31	6	314278	1.8916	0.029275	KRT75	0.099035
ENSG00000162894	1	207077731	207096592	31	6	314278	1.8914	0.029283	FAIM3	0.065441
ENSG00000127362	7	141463897	141464997	2	1	314278	1.8908	0.029325	TAS2R3	0.1988
ENSG00000167283	11	118271869	118302211	50	9	314278	1.8908	0.029328	ATP5L	0.26511
ENSG00000173436	1	19923477	19956314	76	14	314278	1.8906	0.029342	MINOS1	0.016962
ENSG00000160113	19	17342692	17356749	35	13	314278	1.8898	0.029391	NR2F6	0.17641
ENSG00000197471	16	29674300	29682187	12	5	314278	1.8895	0.029411	SPN	0.043644
ENSG00000118707	20	35201891	35222353	15	8	314278	1.8894	0.029419	TGIF2	0.18378
ENSG00000117410	1	44440159	44443967	8	4	314278	1.8893	0.029426	ATP6V0B	0.096534
ENSG00000124574	6	43395104	43418168	46	13	314278	1.8864	0.029621	ABCC10	0.017073
ENSG00000118096	11	118415243	118443685	59	7	314278	1.886	0.029645	IFT46	0.075124
ENSG00000156414	14	104394799	104519004	416	20	314278	1.8856	0.029676	TDRD9	0.0071165
ENSG00000114857	3	42642106	42690227	115	11	314278	1.8855	0.029682	NKTR	0.47637
ENSG00000241399	2	160625364	160654753	94	14	314278	1.8839	0.029787	CD302	0.65511
ENSG00000203630	20	1316228	1317555	2	1	314278	1.8836	0.029812	AL136531.1	0.14053
ENSG00000264278	18	74506688	74534251	89	15	314278	1.8833	0.029831	RP11-162A12.2	0.63726
ENSG00000138395	2	202655184	202760273	235	43	314278	1.8829	0.02986	CDK15	0.30338
ENSG00000162738	1	160370376	160398468	64	13	314278	1.8828	0.029866	VANGL2	0.0080212
ENSG00000183688	17	289769	295730	19	6	314278	1.8827	0.02987	FAM101B	0.10833
ENSG00000253250	8	91970865	91997485	52	10	314278	1.8823	0.029895	C8orf88	0.36962
ENSG00000143771	1	224544552	224567161	39	6	314278	1.8819	0.029921	CNIH4	0.21407
ENSG00000173705	3	33191537	33260707	239	28	314278	1.8811	0.029977	SUSD5	0.006518
ENSG00000129351	19	10764937	10803093	51	8	314278	1.8797	0.030075	ILF3	0.027751
ENSG00000197430	10	98102973	98119092	57	10	314278	1.8792	0.030106	OPALIN	0.42606
ENSG00000134758	18	29671818	29711524	81	14	314278	1.8791	0.030115	RNF138	0.085103
ENSG00000089902	14	103058998	103196913	331	19	314278	1.879	0.030125	RCOR1	0.3414
ENSG00000100211	22	39052641	39069859	66	4	314278	1.8787	0.030146	CBY1	0.10672
ENSG00000177363	11	62453874	62457371	2	1	314278	1.8774	0.030229	LRRN4CL	0.0082076
ENSG00000214078	20	34213953	34252878	91	9	314278	1.8757	0.03035	CPNE1	0.048648
ENSG00000157734	15	64443914	64449680	10	5	314278	1.8752	0.030384	SNX22	0.16509
ENSG00000025293	20	34359896	34538303	442	16	314278	1.8746	0.030425	PHF20	0.030186
ENSG00000106333	7	100199800	100205798	3	2	314278	1.8741	0.030458	PCOLCE	0.030458
ENSG00000122378	10	82167585	82192753	67	14	314278	1.8738	0.030482	FAM213A	0.18716
ENSG00000110660	11	107661717	107799019	512	32	314278	1.8734	0.030505	SLC35F2	0.085915
ENSG00000150764	11	111797868	111893308	102	15	314278	1.8734	0.030509	DIXDC1	0.060529
ENSG00000079950	6	132767006	132834337	187	25	314278	1.8722	0.030589	STX7	0.021278
ENSG00000066117	12	50478755	50494495	19	4	314278	1.8719	0.030608	SMARCD1	0.033265
ENSG00000055044	2	203130439	203168389	81	10	314278	1.8712	0.03066	NOP58	0.3907
ENSG00000167005	16	56463045	56486111	38	9	314278	1.871	0.03067	NUDT21	0.54458
ENSG00000189182	12	53083410	53097247	39	9	314278	1.8707	0.030694	KRT77	0.10902
ENSG00000119185	2	9543604	9563676	47	6	314278	1.8702	0.030727	ITGB1BP1	0.12084
ENSG00000154217	17	65373575	65693372	847	120	314278	1.8702	0.030731	PITPNC1	0.049712
ENSG00000177688	6	149721495	149722177	2	1	314278	1.8702	0.030731	SUMO4	0.27058
ENSG00000116014	19	917287	921015	5	2	314278	1.87	0.030742	KISS1R	0.0064231
ENSG00000153250	2	161128662	161350305	480	38	314278	1.8685	0.030844	RBMS1	0.0074136
ENSG00000008324	3	42623332	42636606	33	7	314278	1.868	0.03088	SS18L2	0.36924
ENSG00000061656	20	34203814	34208971	6	3	314278	1.8679	0.03089	SPAG4	0.006049
ENSG00000124104	20	44462449	44471914	26	8	314278	1.8676	0.030908	SNX21	0.018217
ENSG00000174944	3	150929905	150996255	161	20	314278	1.8671	0.030941	P2RY14	0.30821
ENSG00000175220	11	46698630	46722165	29	11	314278	1.8659	0.031029	ARHGAP1	0.45799
ENSG00000126231	13	113812968	113826694	36	4	314278	1.8658	0.031036	PROZ	0.043288
ENSG00000009413	6	111620234	111804918	391	26	314278	1.8653	0.031068	REV3L	0.2726
ENSG00000122136	9	138437985	138441815	27	5	314278	1.8628	0.031246	OBP2A	0.04033
ENSG00000124155	20	44044717	44054884	18	6	314278	1.8627	0.031251	PIGT	0.46277
ENSG00000143543	1	153946745	153950164	2	1	314278	1.8624	0.031273	JTB	0.039284
ENSG00000166689	11	16799842	17035990	762	47	314278	1.8623	0.031278	PLEKHA7	0.37649
ENSG00000143006	1	53925072	53933161	27	7	314278	1.8619	0.03131	DMRTB1	0.20768
ENSG00000255561	11	111744780	111751967	11	4	314278	1.8619	0.031311	FDXACB1	0.10422
ENSG00000103429	16	14726672	14763093	45	15	314278	1.8618	0.031313	BFAR	0.2699
ENSG00000153721	6	154708638	154831793	517	60	314278	1.8617	0.031323	CNKSR3	0.5104
ENSG00000155066	2	95940201	95957056	21	8	314278	1.861	0.031375	PROM2	0.074251
ENSG00000187626	6	28212401	28227011	29	8	314278	1.8602	0.031429	ZKSCAN4	0.018024
ENSG00000101439	20	23608534	23619110	31	3	314278	1.8599	0.031451	CST3	0.12811
ENSG00000268519	12	77949297	77950568	4	1	314278	1.8595	0.03148	AC073528.1	0.20939
ENSG00000182827	1	226332380	226374431	83	13	314278	1.8592	0.031501	ACBD3	0.42716
ENSG00000148057	9	86237964	86259045	55	10	314278	1.8591	0.031507	IDNK	0.077856
ENSG00000076258	1	171283347	171311223	39	9	314278	1.8587	0.031534	FMO4	0.16588
ENSG00000060237	12	861759	1020618	356	26	314278	1.8578	0.031601	WNK1	0.053406
ENSG00000175376	11	65764016	65769647	21	4	314278	1.8577	0.031606	EIF1AD	0.1392
ENSG00000160216	21	45285067	45406417	274	28	314278	1.8572	0.03164	AGPAT3	0.058735
ENSG00000173214	6	111580551	111592370	28	9	314278	1.8572	0.031641	KIAA1919	0.25825
ENSG00000172803	11	65601112	65624367	32	11	314278	1.8563	0.031708	SNX32	0.1168
ENSG00000198911	22	42229109	42303312	170	25	314278	1.856	0.031729	SREBF2	0.0087015
ENSG00000111961	6	148593440	148873186	1061	105	314278	1.8555	0.031766	SASH1	0.28053
ENSG00000095587	10	98124363	98273675	417	43	314278	1.8551	0.031794	TLL2	0.68571
ENSG00000163681	3	57741177	57914895	255	19	314278	1.8549	0.031807	SLMAP	0.10385
ENSG00000108561	17	5336097	5352150	46	11	314278	1.8547	0.031822	C1QBP	0.098708
ENSG00000057468	1	76262567	76378923	408	25	314278	1.8543	0.031848	MSH4	0.14431
ENSG00000117625	1	211431719	211489727	176	24	314278	1.8541	0.031862	RCOR3	0.12191
ENSG00000171302	17	76987799	77005949	69	13	314278	1.8531	0.031937	CANT1	0.070516
ENSG00000189045	5	74907284	74967671	152	19	314278	1.8514	0.032054	ANKDD1B	0.23585
ENSG00000159079	21	33964389	33985176	62	7	314278	1.8512	0.032068	C21orf59	0.51577
ENSG00000116663	1	11724181	11734411	32	9	314278	1.8508	0.0321	FBXO6	0.044511
ENSG00000106809	9	95146249	95166978	49	7	314278	1.8496	0.032186	OGN	0.03246
ENSG00000184933	11	6815756	6817128	4	2	314278	1.8492	0.032217	OR6A2	0.094988
ENSG00000165478	11	124789089	124806308	40	14	314278	1.849	0.032231	HEPACAM	0.48424
ENSG00000163497	2	219845809	219850379	4	1	314278	1.8489	0.032234	FEV	0.0044603
ENSG00000129968	19	1876809	1885546	16	3	314278	1.8481	0.032294	ABHD17A	0.041491
ENSG00000100908	14	24608174	24610797	3	1	314278	1.8467	0.032392	EMC9	0.0062477
ENSG00000116863	1	36554476	36559533	5	3	314278	1.8461	0.032442	ADPRHL2	0.01828
ENSG00000169635	22	21771693	21805752	14	5	314278	1.8457	0.03247	HIC2	0.20349
ENSG00000123119	8	91803778	91971636	344	14	314278	1.8432	0.032652	NECAB1	0.77407
ENSG00000182481	17	66031635	66042958	37	5	314278	1.8419	0.032745	KPNA2	0.11465
ENSG00000162595	1	68511645	68517314	13	4	314278	1.8413	0.032792	DIRAS3	0.72563
ENSG00000106804	9	123714616	123812554	213	22	314278	1.8391	0.032948	C5	0.012025
ENSG00000127364	7	141478242	141479235	3	1	314278	1.8389	0.032963	TAS2R4	0.23202
ENSG00000185608	22	19419425	19423598	13	3	314278	1.8382	0.03302	MRPL40	0.60222
ENSG00000162763	1	165513244	165533198	81	14	314278	1.8379	0.033037	LRRC52	0.39283
ENSG00000143013	1	87794151	87814606	45	14	314278	1.8376	0.033059	LMO4	0.13771
ENSG00000100330	22	30279144	30426855	348	25	314278	1.8375	0.033071	MTMR3	0.040322
ENSG00000181690	8	57073463	57123883	87	12	314278	1.8373	0.033085	PLAG1	0.090935
ENSG00000166794	15	64448011	64455404	16	5	314278	1.837	0.033102	PPIB	0.13059
ENSG00000267849	6	44400472	44400720	3	2	314278	1.837	0.033106	AL133262.1	0.0067773
ENSG00000144771	3	54952264	55001115	128	19	314278	1.836	0.03318	LRTM1	0.060154
ENSG00000185189	8	144915764	144924200	11	5	314278	1.836	0.033182	NRBP2	0.053474
ENSG00000143401	1	150190717	150208504	25	5	314278	1.8359	0.033189	ANP32E	0.0076605
ENSG00000163389	3	119187785	119213555	70	14	314278	1.8357	0.0332	POGLUT1	0.0039332
ENSG00000170791	8	57124245	57131357	8	5	314278	1.8343	0.033302	CHCHD7	0.1299
ENSG00000178199	6	149768794	149806197	163	11	314278	1.8334	0.03337	ZC3H12D	0.37923
ENSG00000127580	16	734622	740444	12	3	314278	1.8333	0.03338	WDR24	0.2593
ENSG00000167106	9	130702858	130742792	93	9	314278	1.8331	0.033393	FAM102A	0.21884
ENSG00000167637	19	44331444	44353307	109	10	314278	1.8326	0.033431	ZNF283	0.42306
ENSG00000089041	12	121570622	121623876	250	29	314278	1.8326	0.033432	P2RX7	0.062046
ENSG00000180376	3	56591189	56655846	260	20	314278	1.8317	0.033498	CCDC66	0.3264
ENSG00000171552	20	30252255	30311792	90	9	314278	1.8308	0.033562	BCL2L1	0.025696
ENSG00000169718	17	80015382	80023763	17	6	314278	1.8307	0.033576	DUS1L	0.036073
ENSG00000229453	3	48348336	48369831	42	3	314278	1.8306	0.033579	SPINK8	0.040281
ENSG00000082512	1	211499957	211548288	107	19	314278	1.8306	0.033582	TRAF5	0.16444
ENSG00000130173	19	11348178	11352619	6	2	314278	1.8296	0.033653	C19orf80	0.011556
ENSG00000134461	10	5903580	5931869	126	16	314278	1.8295	0.033659	ANKRD16	0.033944
ENSG00000178789	17	72517313	72527613	29	5	314278	1.8288	0.033714	CD300LB	0.24546
ENSG00000176601	2	135722061	135805038	184	16	314278	1.8284	0.033748	MAP3K19	0.22847
ENSG00000167447	17	57286761	57292608	7	4	314278	1.828	0.033775	SMG8	0.69255
ENSG00000147596	8	70963886	70983928	60	14	314278	1.8277	0.033796	PRDM14	0.011406
ENSG00000166819	15	90207596	90222658	40	13	314278	1.8275	0.033809	PLIN1	0.25397
ENSG00000176102	11	33098734	33183917	212	19	314278	1.8252	0.033983	CSTF3	0.058338
ENSG00000204595	19	54135310	54140263	15	5	314278	1.8251	0.033996	DPRX	0.0093598
ENSG00000041515	13	109248500	109860355	2343	164	314278	1.8246	0.034033	MYO16	0.10044
ENSG00000204361	11	114549108	114579362	101	17	314278	1.824	0.03408	NXPE2	0.32388
ENSG00000112333	6	108487262	108510013	33	8	314278	1.8233	0.034129	NR2E1	0.67529
ENSG00000165899	12	80603233	80772870	356	31	314278	1.8233	0.034131	OTOGL	0.067316
ENSG00000269526	19	53517174	53519375	3	2	314278	1.8229	0.03416	ERVV-1	0.03416
ENSG00000152518	2	43449541	43453748	9	4	314278	1.8222	0.03421	ZFP36L2	0.60648
ENSG00000104765	8	26240414	26363152	472	65	314278	1.8213	0.034278	BNIP3L	0.13295
ENSG00000262621	16	3415099	3536960	430	29	314278	1.8208	0.034317	NAA60	0.094477
ENSG00000121289	19	33369902	33462897	352	22	314278	1.8205	0.034344	CEP89	0.013905
ENSG00000134452	10	5931535	5979556	171	21	314278	1.8199	0.03439	FBXO18	0.098421
ENSG00000162734	1	160175127	160185166	11	7	314278	1.8192	0.034438	PEA15	0.035794
ENSG00000243056	5	139927251	139929163	2	1	314278	1.8192	0.034442	EIF4EBP3	0.31278
ENSG00000221855	7	143174966	143175889	4	2	314278	1.8184	0.034498	TAS2R41	0.38367
ENSG00000221955	3	124801480	124998021	713	79	314278	1.818	0.03453	SLC12A8	0.22291
ENSG00000164362	5	1253262	1295184	78	26	314278	1.8174	0.034578	TERT	0.39356
ENSG00000102794	13	77522632	77532777	25	9	314278	1.8169	0.034619	IRG1	0.062046
ENSG00000163161	2	128014866	128051752	86	18	314278	1.8157	0.034711	ERCC3	0.27052
ENSG00000143748	1	224415036	224518089	198	18	314278	1.8156	0.034712	NVL	0.56133
ENSG00000135847	1	180244515	180472089	545	20	314278	1.8141	0.034834	ACBD6	0.11337
ENSG00000099250	10	33466420	33625190	580	55	314278	1.8139	0.034847	NRP1	0.54351
ENSG00000270672	7	142374104	142375550	7	2	314278	1.8136	0.03487	MTRNR2L6	0.011969
ENSG00000198092	4	68918916	68995598	184	13	314278	1.8133	0.034895	TMPRSS11F	0.060969
ENSG00000135457	12	51487446	51566926	217	22	314278	1.8129	0.034927	TFCP2	0.25091
ENSG00000183389	11	6023216	6024424	3	1	314278	1.8114	0.035038	OR56A4	0.05615
ENSG00000132329	2	238767536	238820756	211	43	314278	1.8114	0.035039	RAMP1	0.39791
ENSG00000121542	3	122920774	122992977	248	8	314278	1.8108	0.035089	SEC22A	0.43423
ENSG00000186583	8	145086582	145101933	22	8	314278	1.8092	0.035212	SPATC1	0.059651
ENSG00000144445	2	210886147	211036107	113	23	314278	1.809	0.035226	KANSL1L	0.74699
ENSG00000175467	11	65729160	65747299	47	7	314278	1.8088	0.035239	SART1	0.083161
ENSG00000172725	11	67205519	67211292	5	2	314278	1.8064	0.035426	CORO1B	0.70718
ENSG00000185684	12	132568828	132613029	85	9	314278	1.8063	0.035439	EP400NL	0.017137
ENSG00000100285	22	29876219	29887379	30	8	314278	1.806	0.035462	NEFH	0.021828
ENSG00000179134	19	39833036	39876350	107	13	314278	1.8055	0.035498	SAMD4B	0.18262
ENSG00000138385	2	170648443	170668574	62	14	314278	1.8047	0.035563	SSB	0.1406
ENSG00000181609	11	5509915	5510979	7	2	314278	1.8046	0.03557	OR52D1	0.028353
ENSG00000177483	2	238707032	238751451	98	15	314278	1.8045	0.035573	RBM44	0.38513
ENSG00000197826	4	81256874	81884910	1425	42	314278	1.8045	0.035575	C4orf22	0.75975
ENSG00000103202	16	446725	460367	36	7	314278	1.8036	0.035649	NME4	0.57993
ENSG00000119599	14	73393040	73426411	123	18	314278	1.8034	0.035665	DCAF4	0.045719
ENSG00000168675	18	13217497	13652754	1246	151	314278	1.8033	0.035667	LDLRAD4	0.24628
ENSG00000114767	3	51967446	51975957	11	5	314278	1.8027	0.035716	RRP9	0.035716
ENSG00000167600	19	41698954	41713444	38	11	314278	1.8026	0.035727	CYP2S1	0.0080444
ENSG00000121774	1	32479430	32526451	24	15	314278	1.8014	0.03582	KHDRBS1	0.014461
ENSG00000151292	5	122847793	122952739	166	15	314278	1.7994	0.03598	CSNK1G3	0.095166
ENSG00000119682	14	75120140	75179818	62	6	314278	1.7992	0.03599	AREL1	0.52654
ENSG00000185670	11	62515791	62521660	7	3	314278	1.7991	0.036003	ZBTB3	0.042921
ENSG00000163159	1	151142463	151167797	19	8	314278	1.7988	0.036025	VPS72	0.0096554
ENSG00000103021	16	58265061	58317740	194	19	314278	1.7987	0.036031	CCDC113	0.11903
ENSG00000093183	3	42589461	42642572	127	16	314278	1.7982	0.036069	SEC22C	0.32283
ENSG00000138326	10	79793518	79816570	47	10	314278	1.7982	0.03607	RPS24	0.20894
ENSG00000143921	2	44066103	44105605	274	11	314278	1.7978	0.036107	ABCG8	0.44206
ENSG00000103042	16	58699013	58719008	85	17	314278	1.7975	0.036129	SLC38A7	0.031931
ENSG00000137944	1	89401456	89458636	102	8	314278	1.7968	0.036185	CCBL2	0.071632
ENSG00000226757	4	122685740	122687962	10	4	314278	1.7964	0.036216	AC079341.1	0.02023
ENSG00000137185	6	28192664	28201260	30	9	314278	1.7963	0.036221	ZSCAN9	0.12466
ENSG00000133874	8	33405273	33424643	48	6	314278	1.7963	0.036221	RNF122	0.27001
ENSG00000181392	19	36494209	36499695	10	4	314278	1.7959	0.036253	SYNE4	0.045567
ENSG00000123136	19	14519631	14530192	16	8	314278	1.7956	0.036275	DDX39A	0.22222
ENSG00000197818	20	48429250	48508779	247	24	314278	1.795	0.03633	SLC9A8	0.90456
ENSG00000156140	4	73146686	73434516	495	32	314278	1.7943	0.036384	ADAMTS3	0.11849
ENSG00000054796	20	55904815	55919050	36	4	314278	1.7942	0.036389	SPO11	0.099263
ENSG00000154305	1	222791428	222841354	121	12	314278	1.7941	0.036396	MIA3	0.12227
ENSG00000213658	16	28996147	29002104	11	5	314278	1.7936	0.036435	LAT	0.16564
ENSG00000103313	16	3292028	3306627	46	6	314278	1.7924	0.036536	MEFV	0.077995
ENSG00000032219	14	58765103	58840605	92	13	314278	1.7912	0.036631	ARID4A	0.33198
ENSG00000103657	15	63900817	64126141	552	20	314278	1.791	0.036648	HERC1	0.12154
ENSG00000127989	7	91321323	91510034	295	17	314278	1.7908	0.036664	MTERF	0.23006
ENSG00000106038	7	27282164	27290112	12	4	314278	1.7906	0.036676	EVX1	0.16665
ENSG00000138271	3	151011891	151034740	70	10	314278	1.7904	0.036698	GPR87	0.12165
ENSG00000155099	8	92006024	92053292	87	12	314278	1.7903	0.036701	TMEM55A	0.57164
ENSG00000138382	2	170666591	170681441	48	10	314278	1.79	0.036724	METTL5	0.15268
ENSG00000162706	1	159141399	159173103	73	17	314278	1.7897	0.036752	CADM3	0.12135
ENSG00000236624	1	45959538	45965751	9	3	314278	1.7893	0.036785	CCDC163P	0.11826
ENSG00000089063	20	5080486	5093749	25	7	314278	1.789	0.036809	TMEM230	0.027135
ENSG00000198208	14	75370657	75390099	52	10	314278	1.7886	0.036839	RPS6KL1	0.21847
ENSG00000158805	16	89786808	89807311	111	18	314278	1.7885	0.036845	ZNF276	0.17441
ENSG00000100711	14	104182067	104200005	43	10	314278	1.7877	0.036912	ZFYVE21	0.023737
ENSG00000107447	10	98064085	98098321	91	10	314278	1.7877	0.036913	DNTT	0.81479
ENSG00000111644	12	6747241	6756626	13	5	314278	1.7876	0.036921	ACRBP	0.17823
ENSG00000117143	1	162531323	162569627	71	13	314278	1.7864	0.037016	UAP1	0.61427
ENSG00000100883	14	35451163	35498773	182	18	314278	1.7862	0.037031	SRP54	0.043159
ENSG00000227729	14	104406763	104408645	7	2	314278	1.7854	0.037099	RD3L	0.0037735
ENSG00000117697	1	212899495	212965124	265	13	314278	1.7845	0.037169	NSL1	0.18532
ENSG00000117335	1	207925402	207968858	96	12	314278	1.7844	0.037182	CD46	0.59572
ENSG00000119707	14	73525144	73588122	114	20	314278	1.7839	0.037217	RBM25	0.28173
ENSG00000258864	5	112162910	112203279	122	17	314278	1.7829	0.0373	CTC-554D6.1	0.14884
ENSG00000105409	19	42470734	42501649	25	12	314278	1.7819	0.037383	ATP1A3	0.0098967
ENSG00000167384	19	44979854	45004576	111	14	314278	1.7814	0.037422	ZNF180	0.081915
ENSG00000204822	2	74699085	74700449	3	2	314278	1.7798	0.037557	MRPL53	0.0035154
ENSG00000156482	8	99037079	99058697	56	12	314278	1.7793	0.037596	RPL30	0.034963
ENSG00000188771	11	112118876	112131583	32	7	314278	1.7791	0.037611	PLET1	0.18477
ENSG00000164219	5	114546527	114598569	117	19	314278	1.779	0.037621	PGGT1B	0.58992
ENSG00000198879	10	7200586	7453450	921	69	314278	1.7781	0.037691	SFMBT2	0.17485
ENSG00000100351	22	40297086	40369725	100	23	314278	1.7773	0.037758	GRAP2	0.0013946
ENSG00000259371	14	24590560	24601038	19	2	314278	1.7756	0.037903	RP11-468E2.6	0.0086263
ENSG00000124449	19	44220162	44224173	10	3	314278	1.7753	0.037922	IRGC	0.035704
ENSG00000111540	12	56367697	56388490	41	6	314278	1.7753	0.037924	RAB5B	0.085669
ENSG00000174332	1	53971910	54199877	650	47	314278	1.7752	0.037932	GLIS1	0.43112
ENSG00000118804	4	77172886	77232752	227	19	314278	1.775	0.037946	FAM47E-STBD1	0.16443
ENSG00000197170	17	65334032	65362743	56	14	314278	1.7748	0.037962	PSMD12	0.0011445
ENSG00000117152	1	163038565	163046592	16	6	314278	1.774	0.038035	RGS4	0.84593
ENSG00000102755	13	28874489	29069265	500	47	314278	1.7737	0.03806	FLT1	0.04199
ENSG00000121691	11	34460472	34493609	79	11	314278	1.7735	0.038072	CAT	0.22319
ENSG00000146232	6	44225903	44233500	15	6	314278	1.7731	0.038107	NFKBIE	0.070909
ENSG00000268852	17	80214131	80216080	4	2	314278	1.7728	0.038134	AC132872.2	0.18013
ENSG00000129187	4	183811213	183839089	135	19	314278	1.7715	0.038243	DCTD	0.023207
ENSG00000182054	15	90626277	90645736	58	12	314278	1.771	0.038278	IDH2	0.13023
ENSG00000185758	4	184242917	184243579	2	1	314278	1.7705	0.03832	CLDN24	0.17512
ENSG00000160505	19	56347944	56393220	210	42	314278	1.7705	0.038325	NLRP4	0.060216
ENSG00000182836	5	41307056	41510730	476	38	314278	1.7704	0.038328	PLCXD3	0.02207
ENSG00000153832	2	230787018	230877825	133	22	314278	1.7704	0.038333	FBXO36	0.61341
ENSG00000111671	12	6980099	6998522	37	4	314278	1.7702	0.038345	SPSB2	0.32606
ENSG00000255819	12	10524952	10562745	105	11	314278	1.77	0.038364	KLRC4-KLRK1	0.32523
ENSG00000144579	2	219262979	219270664	23	6	314278	1.7697	0.038387	CTDSP1	0.16507
ENSG00000149182	11	47185848	47198676	22	8	314278	1.7693	0.038418	ARFGAP2	0.24328
ENSG00000167034	8	23536206	23540440	6	2	314278	1.7693	0.038421	NKX3-1	0.040544
ENSG00000139624	12	50523575	50561288	57	7	314278	1.7692	0.038431	CERS5	0.044792
ENSG00000015413	16	89679716	89704839	81	15	314278	1.7678	0.038544	DPEP1	0.057134
ENSG00000169683	17	79981178	79989027	10	5	314278	1.7667	0.038638	LRRC45	0.034489
ENSG00000008282	7	105730949	105753022	58	15	314278	1.7652	0.038761	SYPL1	0.47598
ENSG00000010626	12	6982733	7023407	91	4	314278	1.7647	0.038806	LRRC23	0.25225
ENSG00000100379	22	37447779	37459430	14	5	314278	1.7636	0.038898	KCTD17	0.14529
ENSG00000186453	2	24397938	24423718	73	12	314278	1.7631	0.038942	FAM228A	0.0069691
ENSG00000142539	19	50919056	50931666	46	14	314278	1.7631	0.038943	CTD-2545M3.6	0.011594
ENSG00000104044	15	28000021	28344504	976	53	314278	1.7629	0.038958	OCA2	0.059032
ENSG00000169955	16	30537244	30546668	7	3	314278	1.7625	0.03899	ZNF747	0.0036316
ENSG00000176087	5	139944041	139948688	7	4	314278	1.7623	0.039006	SLC35A4	0.2443
ENSG00000168539	11	62676151	62689279	28	8	314278	1.7619	0.039043	CHRM1	0.060042
ENSG00000180628	10	92979908	93044088	128	7	314278	1.7607	0.039144	PCGF5	0.065711
ENSG00000198707	12	88442793	88535993	137	14	314278	1.7588	0.039306	CEP290	0.21524
ENSG00000141971	19	17516531	17544533	109	15	314278	1.7585	0.039334	MVB12A	0.0085412
ENSG00000106028	7	141438121	141487722	106	4	314278	1.7583	0.039345	SSBP1	0.2654
ENSG00000176946	2	242523820	242576864	127	11	314278	1.7583	0.03935	THAP4	0.12038
ENSG00000239672	17	49230897	49239789	35	7	314278	1.7575	0.039417	NME1	0.12595
ENSG00000176922	11	4869427	4870514	8	3	314278	1.7571	0.039451	OR51S1	0.032365
ENSG00000005007	19	18942747	18979045	67	15	314278	1.7571	0.039451	UPF1	0.035665
ENSG00000089127	12	113344582	113369990	99	4	314278	1.757	0.039463	OAS1	0.50492
ENSG00000161647	17	41878167	41910538	43	4	314278	1.7566	0.039491	MPP3	0.21405
ENSG00000126777	14	56025790	56168244	390	13	314278	1.7556	0.039577	KTN1	0.058695
ENSG00000119608	14	75319736	75330537	22	6	314278	1.7556	0.039581	PROX2	0.26971
ENSG00000112531	6	163835032	163999628	337	19	314278	1.7546	0.039661	QKI	0.10632
ENSG00000152592	4	88571459	88585513	33	7	314278	1.7546	0.039661	DMP1	0.19513
ENSG00000153246	2	160788519	160919121	427	36	314278	1.7536	0.039747	PLA2R1	0.32869
ENSG00000180535	7	97840739	97842291	7	4	314278	1.7526	0.039838	BHLHA15	0.67244
ENSG00000111530	12	67663061	67713731	156	14	314278	1.7524	0.03985	CAND1	0.0027754
ENSG00000188379	9	21384254	21385396	1	1	314278	1.7524	0.03985	IFNA2	0.3373
ENSG00000009844	6	142468367	142545826	142	11	314278	1.7522	0.03987	VTA1	0.28201
ENSG00000261459	16	30537244	30546173	5	3	314278	1.752	0.03989	ZNF747	0.0038626
ENSG00000176731	8	86126311	86132650	10	2	314278	1.7505	0.040012	C8orf59	0.19903
ENSG00000158486	16	20944433	21170762	542	37	314278	1.7501	0.040055	DNAH3	0.80933
ENSG00000163207	1	152881021	152884362	16	2	314278	1.7497	0.040082	IVL	0.15428
ENSG00000080608	9	2720469	2844241	372	44	314278	1.7496	0.040093	KIAA0020	0.3179
ENSG00000188263	22	50432942	50451088	60	11	314278	1.7494	0.040111	IL17REL	0.020868
ENSG00000163536	3	167453031	167543356	280	19	314278	1.7486	0.040184	SERPINI1	0.028359
ENSG00000272414	4	77172874	77232282	225	19	314278	1.7471	0.040313	FAM47E-STBD1	0.16249
ENSG00000085978	2	234118697	234204320	257	31	314278	1.7464	0.040373	ATG16L1	0.028441
ENSG00000136158	13	80910111	80915086	7	3	314278	1.7459	0.040411	SPRY2	0.0060385
ENSG00000144061	2	110879888	110962643	128	10	314278	1.7451	0.040483	NPHP1	0.26558
ENSG00000154229	17	64298754	64806861	1745	116	314278	1.7448	0.040511	PRKCA	0.63158
ENSG00000122952	10	58116989	58121036	9	4	314278	1.7446	0.040527	ZWINT	0.060923
ENSG00000176720	2	242498136	242513546	44	15	314278	1.7441	0.040575	BOK	0.040892
ENSG00000102796	13	52342129	52378293	60	17	314278	1.744	0.040577	DHRS12	0.36628
ENSG00000100138	22	42069934	42086508	33	4	314278	1.7435	0.040627	NHP2L1	0.071648
ENSG00000121853	3	172162923	172166246	8	3	314278	1.7434	0.040632	GHSR	0.086952
ENSG00000167900	17	76170160	76183314	56	14	314278	1.7428	0.040681	TK1	0.38547
ENSG00000049541	7	73645829	73668774	37	8	314278	1.7405	0.040886	RFC2	0.013967
ENSG00000148704	10	118888032	118897812	10	3	314278	1.7401	0.040923	VAX1	0.0027823
ENSG00000173210	5	148521046	148640105	304	21	314278	1.74	0.040931	ABLIM3	0.65679
ENSG00000130300	19	17462257	17488159	96	22	314278	1.7398	0.040949	PLVAP	0.0071128
ENSG00000100796	14	91923955	91976898	121	11	314278	1.7391	0.041004	SMEK1	0.23345
ENSG00000077454	7	100169855	100183776	28	8	314278	1.7388	0.041033	LRCH4	0.11025
ENSG00000128000	19	40534167	40562116	58	5	314278	1.7385	0.041058	ZNF780B	0.074968
ENSG00000165819	14	21966277	21979517	41	8	314278	1.7374	0.041162	METTL3	0.11665
ENSG00000100053	22	25595817	25603330	30	12	314278	1.7373	0.041166	CRYBB3	0.25179
ENSG00000135622	2	74881355	74909186	35	8	314278	1.7368	0.041214	SEMA4F	0.11081
ENSG00000125995	20	34287194	34288906	4	2	314278	1.7367	0.041219	ROMO1	0.057703
ENSG00000196411	7	100400187	100425121	77	15	314278	1.7365	0.041238	EPHB4	0.022781
ENSG00000004779	16	23592323	23607677	47	7	314278	1.7363	0.041259	NDUFAB1	0.13384
ENSG00000005812	13	77566740	77601330	103	11	314278	1.7362	0.041265	FBXL3	0.0086538
ENSG00000135346	6	87795216	87804824	27	5	314278	1.7353	0.041341	CGA	0.50045
ENSG00000144045	2	74745258	74753463	5	2	314278	1.7351	0.041357	DQX1	0.0056121
ENSG00000186838	19	40005753	40011326	12	5	314278	1.7346	0.041408	SELV	0.1436
ENSG00000126746	12	6775643	6798738	14	5	314278	1.7339	0.041469	ZNF384	0.014222
ENSG00000166033	10	124221041	124274424	190	29	314278	1.7336	0.041496	HTRA1	0.19155
ENSG00000151079	12	4918342	4960277	219	29	314278	1.7331	0.041539	KCNA6	0.25639
ENSG00000177469	17	40554470	40575535	77	11	314278	1.7326	0.041582	PTRF	0.64408
ENSG00000162267	3	52828784	52843025	38	9	314278	1.7323	0.041611	ITIH3	0.082741
ENSG00000113742	5	173315283	173388979	180	19	314278	1.7321	0.041631	CPEB4	0.047508
ENSG00000256222	20	55933496	55934878	8	1	314278	1.7321	0.041632	MTRNR2L3	0.099025
ENSG00000155097	8	104033291	104085279	125	17	314278	1.7318	0.041655	ATP6V1C1	0.025557
ENSG00000100372	22	41165634	41215403	60	8	314278	1.7312	0.041711	SLC25A17	0.017943
ENSG00000007174	17	11501748	11873065	967	94	314278	1.7309	0.041734	DNAH9	0.027778
ENSG00000177511	18	55018044	55038962	48	7	314278	1.7307	0.041749	ST8SIA3	0.44236
ENSG00000152240	18	43684298	43708299	66	9	314278	1.7307	0.041753	HAUS1	0.029163
ENSG00000116678	1	65886248	66107242	586	27	314278	1.7301	0.041807	LEPR	0.10667
ENSG00000164023	4	108745719	108836203	195	40	314278	1.73	0.041813	SGMS2	0.3765
ENSG00000036448	8	1993155	2113475	1019	69	314278	1.73	0.041816	MYOM2	0.30666
ENSG00000047315	4	57843888	57897334	152	19	314278	1.7299	0.041826	POLR2B	0.027411
ENSG00000164294	5	54455946	54462899	18	5	314278	1.7295	0.041864	GPX8	0.023524
ENSG00000101306	20	30407111	30422492	42	7	314278	1.7292	0.041888	MYLK2	0.024648
ENSG00000156127	14	75988768	76013358	55	10	314278	1.7291	0.041892	BATF	0.0672
ENSG00000140459	15	74630100	74660081	53	10	314278	1.7288	0.041919	CYP11A1	0.12524
ENSG00000036530	14	100150641	100193638	112	15	314278	1.7288	0.041925	CYP46A1	0.30149
ENSG00000056097	5	32354456	32444867	236	25	314278	1.7286	0.041941	ZFR	0.2294
ENSG00000006712	19	39876492	39881835	10	3	314278	1.7285	0.041947	PAF1	0.1438
ENSG00000100201	22	38879445	38903665	35	10	314278	1.7281	0.041985	DDX17	0.13527
ENSG00000135931	2	232063260	232239548	427	37	314278	1.728	0.041999	ARMC9	0.62859
ENSG00000242612	16	451826	462487	22	5	314278	1.7279	0.042002	DECR2	0.5529
ENSG00000151150	10	61786056	62493248	2139	92	314278	1.727	0.042081	ANK3	0.043224
ENSG00000134250	1	120454176	120612240	133	13	314278	1.726	0.042177	NOTCH2	0.14267
ENSG00000260007	15	68486139	68522056	77	9	314278	1.7255	0.042214	RP11-315D16.2	0.60378
ENSG00000171522	5	40679600	40693837	20	5	314278	1.7253	0.042238	PTGER4	0.071934
ENSG00000164048	3	48282590	48340743	94	8	314278	1.7243	0.042326	ZNF589	0.06352
ENSG00000182264	19	49244109	49250166	24	2	314278	1.724	0.042356	IZUMO1	0.19848
ENSG00000188517	4	109731877	110223813	1467	83	314278	1.7239	0.042364	COL25A1	0.12166
ENSG00000065978	1	43148098	43168020	35	11	314278	1.7234	0.042406	YBX1	0.324
ENSG00000038532	16	11038345	11276046	667	27	314278	1.7223	0.042503	CLEC16A	0.81126
ENSG00000054654	14	64319683	64693165	947	54	314278	1.7222	0.042521	SYNE2	0.78224
ENSG00000167850	17	72537247	72542282	20	5	314278	1.7213	0.042599	CD300C	0.2059
ENSG00000100297	22	35796056	35821423	74	16	314278	1.7212	0.042606	MCM5	0.33847
ENSG00000110711	11	67250512	67258574	13	4	314278	1.7209	0.042632	AIP	0.34629
ENSG00000106025	7	120427376	120498456	106	15	314278	1.72	0.042713	TSPAN12	0.095397
ENSG00000101146	20	55926066	55954267	103	8	314278	1.7193	0.042779	RAE1	0.10488
ENSG00000111641	12	6666029	6677857	18	7	314278	1.7186	0.042843	NOP2	0.50187
ENSG00000197448	7	142941186	142967947	17	10	314278	1.7183	0.04287	GSTK1	0.072282
ENSG00000075461	17	64961026	65029514	203	39	314278	1.718	0.042901	CACNG4	0.011647
ENSG00000138794	4	110609785	110624739	25	7	314278	1.7174	0.042952	CASP6	0.10872
ENSG00000187608	1	948803	949920	5	2	314278	1.7171	0.042982	ISG15	0.05007
ENSG00000206535	3	100120037	100175163	83	20	314278	1.717	0.04299	LNP1	0.11815
ENSG00000087263	16	56485402	56513012	69	11	314278	1.7169	0.042999	OGFOD1	0.52326
ENSG00000163145	4	15341442	15447790	296	18	314278	1.7162	0.043059	C1QTNF7	0.099334
ENSG00000257987	12	49121218	49159569	86	16	314278	1.7161	0.043073	LINC00935	0.72042
ENSG00000271810	1	113245236	113254055	21	7	314278	1.7147	0.043199	RP11-426L16.10	0.092962
ENSG00000136536	2	160569000	160627538	214	18	314278	1.7147	0.043203	2007-03-01	0.57078
ENSG00000204414	17	61986957	61996198	24	5	314278	1.7147	0.043205	CSHL1	0.1633
ENSG00000115840	2	172640880	172864766	490	29	314278	1.7139	0.043273	SLC25A12	0.071872
ENSG00000104267	8	86376081	86393722	26	8	314278	1.7137	0.043291	CA2	0.11335
ENSG00000185640	12	53215194	53228079	25	8	314278	1.7129	0.043362	KRT79	0.42353
ENSG00000108387	17	56597611	56618179	39	10	314278	1.7125	0.043398	2004-09-01	0.46202
ENSG00000173110	1	161494036	161496681	8	3	314278	1.7118	0.04347	HSPA6	0.015585
ENSG00000158402	5	137620954	137674044	112	14	314278	1.7115	0.043494	CDC25C	0.23444
ENSG00000128973	15	68499330	68549549	112	10	314278	1.7115	0.043496	CLN6	0.62695
ENSG00000137709	11	120107349	120190653	209	33	314278	1.7109	0.043549	POU2F3	0.12301
ENSG00000120242	9	21409146	21410184	1	1	314278	1.7106	0.04358	IFNA8	0.5391
ENSG00000184967	12	132628993	132637013	12	6	314278	1.7103	0.043602	NOC4L	0.28056
ENSG00000105810	7	92234235	92465908	276	33	314278	1.7102	0.043618	CDK6	0.061635
ENSG00000119973	10	120352916	120355160	11	5	314278	1.7101	0.043621	PRLHR	0.44277
ENSG00000260238	1	156182773	156213123	75	10	314278	1.7097	0.043663	PMF1-BGLAP	0.069848
ENSG00000160783	1	156182784	156212874	75	10	314278	1.7097	0.043663	PMF1	0.069848
ENSG00000105287	19	47177532	47220384	83	15	314278	1.7093	0.043702	PRKD2	0.51591
ENSG00000140718	16	53737875	54155853	1317	117	314278	1.7091	0.043718	FTO	0.20244
ENSG00000156502	10	70939988	70968855	68	10	314278	1.709	0.043721	SUPV3L1	0.21796
ENSG00000174840	3	57542003	57552571	21	6	314278	1.7086	0.04376	PDE12	0.035696
ENSG00000205838	5	34838938	34899561	170	30	314278	1.7078	0.043834	TTC23L	0.49252
ENSG00000229314	9	117085336	117088755	8	5	314278	1.7073	0.043886	ORM1	0.11726
ENSG00000183960	3	19189946	19577138	543	57	314278	1.7072	0.043896	KCNH8	0.075664
ENSG00000196712	17	29421945	29709134	367	11	314278	1.707	0.04391	NF1	0.42449
ENSG00000135835	1	180882290	180920750	104	26	314278	1.7059	0.044017	KIAA1614	0.34729
ENSG00000118200	1	200708686	200829832	255	19	314278	1.7052	0.044077	CAMSAP2	0.16243
ENSG00000227184	8	144939497	144952632	36	15	314278	1.7049	0.044108	EPPK1	0.081405
ENSG00000138435	2	175612320	175629200	45	7	314278	1.7045	0.044144	CHRNA1	0.0039518
ENSG00000140853	16	57023397	57117443	370	66	314278	1.7026	0.044321	NLRC5	0.68831
ENSG00000197903	6	27106073	27114619	11	4	314278	1.7025	0.044327	HIST1H2BK	0.029939
ENSG00000213588	6	33422356	33425325	4	2	314278	1.7022	0.044362	ZBTB9	0.044362
ENSG00000040199	16	71671738	71758604	174	17	314278	1.702	0.044379	PHLPP2	0.69502
ENSG00000064989	2	188207856	188313187	235	23	314278	1.7015	0.044428	CALCRL	0.13893
ENSG00000144224	2	136499189	136542625	82	8	314278	1.7005	0.044519	UBXN4	0.032545
ENSG00000183092	14	101003486	101053750	123	19	314278	1.7005	0.044519	BEGAIN	0.075482
ENSG00000240563	1	62660503	62678000	106	18	314278	1.7003	0.044534	L1TD1	0.02603
ENSG00000111335	12	113416200	113449528	83	11	314278	1.6987	0.044688	OAS2	0.82756
ENSG00000162783	1	181057638	181059977	6	3	314278	1.6984	0.044712	IER5	0.04385
ENSG00000136014	12	95910336	95945266	106	26	314278	1.6983	0.044724	USP44	0.045168
ENSG00000176018	5	89811428	89825401	29	5	314278	1.6983	0.044727	LYSMD3	0.0042074
ENSG00000152804	10	94447945	94455403	10	3	314278	1.6976	0.04479	HHEX	0.25287
ENSG00000158234	3	138327448	138352218	39	7	314278	1.6971	0.044835	FAIM	0.19569
ENSG00000124562	6	34725183	34741571	52	8	314278	1.6961	0.044933	SNRPC	0.019504
ENSG00000125520	20	62371214	62374858	11	3	314278	1.6956	0.044979	SLC2A4RG	0.31162
ENSG00000262543	6	138699042	138704212	23	3	314278	1.6953	0.045009	RP3-422G23.4	0.14262
ENSG00000249034	5	140240341	140243224	9	5	314278	1.695	0.045038	AC005609.1	0.54599
ENSG00000177311	3	141043055	141168634	271	27	314278	1.6947	0.045069	ZBTB38	0.042553
ENSG00000161277	19	36525887	36545664	46	10	314278	1.6942	0.045113	THAP8	0.039077
ENSG00000226397	12	25146358	25150453	11	6	314278	1.6938	0.045148	C12orf77	0.17892
ENSG00000173208	12	39943835	40013553	140	21	314278	1.6934	0.045186	ABCD2	0.084237
ENSG00000188611	10	51942538	52008370	51	6	314278	1.6932	0.045213	ASAH2	0.145
ENSG00000182362	21	47706251	47717665	69	8	314278	1.6929	0.045237	YBEY	0.011357
ENSG00000166578	12	113633246	113658899	48	4	314278	1.6924	0.045282	IQCD	0.030153
ENSG00000173013	4	7042579	7044728	3	2	314278	1.6916	0.045364	CCDC96	0.28108
ENSG00000168490	8	22077222	22089854	40	14	314278	1.6915	0.045371	PHYHIP	0.086887
ENSG00000115641	2	105974169	106054970	274	42	314278	1.6914	0.045378	FHL2	0.058398
ENSG00000235109	6	28292470	28324048	99	15	314278	1.6911	0.045407	ZSCAN31	0.17899
ENSG00000062822	19	50887461	50921273	65	9	314278	1.6908	0.045439	POLD1	0.0026483
ENSG00000143882	2	10861775	10925236	194	30	314278	1.6907	0.045445	ATP6V1C2	0.017424
ENSG00000182500	12	122064455	122080583	28	9	314278	1.6907	0.04545	ORAI1	0.15792
ENSG00000151651	10	135075907	135090372	47	6	314278	1.69	0.045515	ADAM8	0.54345
ENSG00000115128	2	24290454	24299313	42	8	314278	1.6895	0.04556	SF3B14	0.059145
ENSG00000133961	14	73741815	73930348	421	29	314278	1.6893	0.045579	NUMB	0.00018204
ENSG00000197905	12	3068496	3149839	326	39	314278	1.6893	0.045582	TEAD4	0.32642
ENSG00000135537	6	108616098	108847999	391	31	314278	1.6893	0.045583	LACE1	0.93202
ENSG00000135472	12	50260679	50298000	111	25	314278	1.6892	0.045589	FAIM2	0.062382
ENSG00000134365	1	196819371	196888102	171	16	314278	1.6889	0.045623	CFHR4	0.5447
ENSG00000171307	10	99205927	99217127	14	5	314278	1.6883	0.045675	ZDHHC16	0.057894
ENSG00000179933	14	23563974	23569665	23	6	314278	1.6881	0.045697	C14orf119	0.10971
ENSG00000137996	1	100731763	100758325	64	6	314278	1.6871	0.045792	RTCA	0.013415
ENSG00000167642	19	38734675	38783254	149	23	314278	1.6864	0.045855	SPINT2	0.13128
ENSG00000168356	3	38887260	38992052	233	25	314278	1.6863	0.045867	SCN11A	0.076924
ENSG00000198315	6	28109688	28127250	46	7	314278	1.6843	0.046061	ZKSCAN8	0.26983
ENSG00000140416	15	63334831	63364114	104	16	314278	1.6839	0.046099	TPM1	0.12966
ENSG00000122958	10	70883268	70932617	111	11	314278	1.6835	0.04614	VPS26A	0.1541
ENSG00000203785	1	153065611	153078660	44	9	314278	1.6834	0.046145	SPRR2E	0.40231
ENSG00000168530	2	211154874	211179914	53	8	314278	1.6831	0.04618	MYL1	0.76227
ENSG00000115866	2	136664247	136743670	70	4	314278	1.6829	0.046199	DARS	0.02137
ENSG00000137841	15	40570377	40600136	56	11	314278	1.6813	0.046348	PLCB2	0.73004
ENSG00000180053	8	23559964	23564111	14	4	314278	1.6811	0.046371	NKX2-6	0.74528
ENSG00000219435	11	64067863	64072242	9	4	314278	1.6806	0.046421	TEX40	0.24683
ENSG00000150776	11	111944810	111955874	14	5	314278	1.6801	0.046472	C11orf57	0.068666
ENSG00000157873	1	2487078	2496821	23	5	314278	1.6798	0.046498	TNFRSF14	0.016157
ENSG00000105737	19	42502473	42573650	50	13	314278	1.6796	0.046517	GRIK5	0.0054833
ENSG00000110048	11	59341871	59383617	75	8	314278	1.6793	0.046542	OSBP	0.5284
ENSG00000117122	1	17300997	17307330	14	5	314278	1.6781	0.046659	MFAP2	0.04449
ENSG00000115762	2	131862420	132111282	237	16	314278	1.6778	0.046693	PLEKHB2	0.069902
ENSG00000167800	11	67398774	67407031	30	6	314278	1.6775	0.046726	TBX10	0.55038
ENSG00000144668	3	37493606	37865005	1023	81	314278	1.6774	0.046731	ITGA9	0.34766
ENSG00000132386	17	1665253	1680868	68	11	314278	1.6773	0.046742	SERPINF1	0.58016
ENSG00000108840	17	42154114	42201070	79	10	314278	1.6771	0.046758	HDAC5	0.16532
ENSG00000244462	20	34236847	34252878	40	7	314278	1.6767	0.046804	RBM12	0.076952
ENSG00000132763	1	45965725	45976739	17	4	314278	1.6765	0.046815	MMACHC	0.12591
ENSG00000159239	2	74641304	74648718	10	3	314278	1.6762	0.046848	C2orf81	0.009304
ENSG00000106819	9	95218487	95244788	53	9	314278	1.6753	0.046941	ASPN	0.085214
ENSG00000176732	2	24338241	24346347	23	4	314278	1.6751	0.046953	PFN4	0.080138
ENSG00000134121	3	238279	451090	867	70	314278	1.6751	0.046954	CHL1	0.039381
ENSG00000110917	12	121124672	121139667	44	11	314278	1.6751	0.046958	MLEC	0.10172
ENSG00000055813	2	56411258	56613308	618	55	314278	1.675	0.046966	CCDC85A	0.0088169
ENSG00000168685	5	35852797	35879705	82	8	314278	1.6747	0.046993	IL7R	0.04025
ENSG00000136156	13	48807294	48837063	35	7	314278	1.6745	0.047018	ITM2B	0.32737
ENSG00000173264	11	64037534	64056972	29	11	314278	1.6745	0.04702	GPR137	0.11446
ENSG00000145358	4	101107027	101111939	31	8	314278	1.6744	0.047028	DDIT4L	0.23815
ENSG00000143674	1	233463514	233520894	204	24	314278	1.674	0.047063	MLK4	0.080512
ENSG00000123064	12	113594979	113623284	51	6	314278	1.6733	0.04713	DDX54	0.035752
ENSG00000137080	9	21165636	21166659	3	2	314278	1.6731	0.047153	IFNA21	0.079256
ENSG00000120645	12	175931	287626	381	56	314278	1.6727	0.047193	IQSEC3	0.55904
ENSG00000182150	9	98637983	98776842	320	19	314278	1.6726	0.047202	ERCC6L2	0.53241
ENSG00000154240	17	63631656	64188202	1927	36	314278	1.6724	0.047223	CEP112	0.62751
ENSG00000197919	9	21440440	21441315	4	2	314278	1.672	0.047264	IFNA1	0.0080155
ENSG00000169679	2	111395275	111435691	36	6	314278	1.6717	0.047296	BUB1	0.131
ENSG00000231925	6	33267471	33282164	33	8	314278	1.6716	0.047305	TAPBP	0.055558
ENSG00000147601	8	73921099	73960357	65	9	314278	1.6716	0.047305	TERF1	0.069613
ENSG00000131507	5	141488070	141534005	170	15	314278	1.6714	0.047318	NDFIP1	0.16587
ENSG00000164175	5	33944721	33984835	88	16	314278	1.6711	0.047346	SLC45A2	0.14127
ENSG00000133997	14	71047974	71067384	72	11	314278	1.6711	0.047352	MED6	0.073232
ENSG00000074410	15	63613577	63674360	145	26	314278	1.67	0.047462	CA12	0.12803
ENSG00000160213	21	45192393	45196326	9	5	314278	1.6699	0.047471	CSTB	0.078161
ENSG00000223572	15	43985084	43991420	7	3	314278	1.6697	0.047493	CKMT1A	0.12569
ENSG00000134748	1	52870236	52886511	15	5	314278	1.6696	0.047499	PRPF38A	0.19059
ENSG00000099284	10	71812552	71872036	179	31	314278	1.6695	0.047507	H2AFY2	0.076576
ENSG00000232423	1	12998181	13117751	1	1	314278	1.6693	0.04753	PRAMEF6	0.04753
ENSG00000164715	7	97736197	97838945	271	19	314278	1.6691	0.047544	LMTK2	0.44987
ENSG00000136908	9	130697378	130700763	7	1	314278	1.6686	0.047598	DPM2	0.17937
ENSG00000169756	2	109150857	109303702	406	22	314278	1.6679	0.047666	LIMS1	0.54673
ENSG00000110934	12	51674822	51718452	138	11	314278	1.6675	0.047708	BIN2	0.3958
ENSG00000268317	16	56662971	56666150	9	4	314278	1.6672	0.047734	AC026461.1	0.092946
ENSG00000162552	1	22443798	22470462	87	16	314278	1.667	0.047759	WNT4	0.18694
ENSG00000122862	10	70847862	70864567	41	7	314278	1.6666	0.047802	SRGN	0.093791
ENSG00000072958	19	16308389	16346160	131	9	314278	1.6666	0.047802	AP1M1	0.10576
ENSG00000110911	12	51373184	51422349	116	11	314278	1.6661	0.047849	SLC11A2	0.17299
ENSG00000125449	17	73106047	73126360	51	12	314278	1.6656	0.047894	ARMC7	0.82415
ENSG00000173153	11	64073044	64084215	13	6	314278	1.6651	0.047943	ESRRA	0.12309
ENSG00000177459	8	99076539	99105838	78	22	314278	1.6642	0.048041	C8orf47	0.30152
ENSG00000177455	16	28943260	28950667	9	5	314278	1.6637	0.048087	CD19	0.072993
ENSG00000126226	13	113831891	113863029	44	8	314278	1.6635	0.048104	PCID2	0.087392
ENSG00000174059	1	208057594	208084747	86	16	314278	1.6631	0.04815	CD34	0.13036
ENSG00000174564	3	136665072	136729927	116	10	314278	1.6627	0.048183	IL20RB	0.1228
ENSG00000226479	2	120978854	120980984	5	2	314278	1.6626	0.048192	TMEM185B	0.44398
ENSG00000074660	17	1537152	1549041	27	8	314278	1.6616	0.048296	SCARF1	0.025746
ENSG00000160803	1	156005092	156023585	25	9	314278	1.661	0.048359	UBQLN4	0.024964
ENSG00000007923	1	6694228	6761984	141	18	314278	1.6609	0.048365	DNAJC11	0.44393
ENSG00000134070	3	10206549	10285427	260	27	314278	1.6605	0.048402	IRAK2	0.089239
ENSG00000213002	8	71485681	71486671	3	1	314278	1.6589	0.048572	AC120194.1	0.30461
ENSG00000116299	1	109656301	109749401	326	37	314278	1.6585	0.048608	KIAA1324	0.16034
ENSG00000129535	14	24549316	24584223	48	15	314278	1.6576	0.048696	NRL	0.076492
ENSG00000153560	3	33429828	33482863	124	13	314278	1.6571	0.048753	UBP1	0.067239
ENSG00000050628	1	71318036	71513491	582	45	314278	1.657	0.048755	PTGER3	0.47462
ENSG00000253309	13	51909909	51938871	56	7	314278	1.6566	0.048804	SERPINE3	0.26326
ENSG00000204130	10	70100864	70167051	130	9	314278	1.6565	0.048806	RUFY2	0.013205
ENSG00000163026	2	24252210	24272445	48	11	314278	1.6565	0.048813	C2orf44	0.047202
ENSG00000158473	1	158149737	158154686	7	2	314278	1.6561	0.048849	CD1D	0.074034
ENSG00000130844	19	54024235	54083523	306	32	314278	1.6556	0.048899	ZNF331	0.75312
ENSG00000124374	2	71409869	71454213	161	21	314278	1.6555	0.048912	PAIP2B	0.12656
ENSG00000088325	20	30327074	30389608	96	10	314278	1.6546	0.048998	TPX2	0.03143
ENSG00000065882	4	37892708	38140796	805	70	314278	1.6546	0.048998	TBC1D1	0.33774
ENSG00000143155	1	168148171	168169950	60	7	314278	1.6545	0.049013	TIPRL	0.27999
ENSG00000023892	6	35265595	35289548	47	9	314278	1.6541	0.049053	DEF6	0.0096473
ENSG00000142168	21	33031935	33041244	19	7	314278	1.654	0.049059	SOD1	0.41405
ENSG00000171150	2	46926091	46990268	233	26	314278	1.6533	0.049136	SOCS5	0.54611
ENSG00000185634	15	49115932	49255641	357	46	314278	1.6528	0.049184	SHC4	0.65952
ENSG00000158445	20	47980414	48099184	403	41	314278	1.6524	0.049227	KCNB1	0.079962
ENSG00000006740	17	12692856	12894960	760	55	314278	1.6522	0.049244	ARHGAP44	0.64484
ENSG00000058335	15	79252289	79383115	419	68	314278	1.6519	0.049276	RASGRF1	0.12171
ENSG00000173545	5	16451628	16465901	33	8	314278	1.6517	0.049301	ZNF622	0.40203
ENSG00000140153	14	102605840	102691184	202	26	314278	1.6515	0.049316	WDR20	0.09721
ENSG00000158714	1	159796540	159807039	32	9	314278	1.6513	0.049337	SLAMF8	0.035074
ENSG00000188373	10	85933494	85945050	31	8	314278	1.6512	0.049353	C10orf99	0.088897
ENSG00000137699	11	119981983	120056237	166	26	314278	1.651	0.049369	TRIM29	0.027933
ENSG00000107551	10	45454855	45491339	102	18	314278	1.65	0.049472	RASSF4	0.1363
ENSG00000105254	19	36605191	36616849	28	8	314278	1.6495	0.049518	TBCB	0.026421
ENSG00000175018	10	127265091	127371713	214	28	314278	1.6493	0.049544	TEX36	0.029047
ENSG00000096746	10	70090931	70102948	22	6	314278	1.6493	0.049548	HNRNPH3	0.019084
ENSG00000136542	2	158114110	158170723	159	15	314278	1.6492	0.049555	GALNT5	0.001919
ENSG00000051620	6	138724668	138743334	47	11	314278	1.6486	0.049613	HEBP2	0.3072
ENSG00000146386	6	139349819	139364439	51	11	314278	1.6485	0.049624	ABRACL	0.25492
ENSG00000074276	5	175969512	176022975	182	21	314278	1.6483	0.049641	CDHR2	0.54092
ENSG00000104112	15	51973550	52013223	87	14	314278	1.648	0.049679	SCG3	0.23869
ENSG00000155115	6	111279763	111289093	61	5	314278	1.6477	0.04971	GTF3C6	0.21879
ENSG00000222009	1	45274154	45281257	13	3	314278	1.6477	0.049712	BTBD19	0.50705
ENSG00000041353	18	52385091	52562747	545	27	314278	1.6475	0.049727	RAB27B	0.0040351
ENSG00000179902	1	109648573	109656479	30	7	314278	1.6464	0.049845	C1orf194	0.069643
ENSG00000198000	9	95059640	95087918	65	9	314278	1.6457	0.049912	NOL8	0.048249
ENSG00000152213	13	50202435	50208008	15	6	314278	1.6451	0.049976	ARL11	0.059519
ENSG00000048991	2	136289025	136482840	238	20	314278	1.645	0.049983	R3HDM1	0.12046
ENSG00000196923	5	176910395	176924607	22	7	314278	1.6436	0.050134	PDLIM7	0.050134
ENSG00000084092	4	57829536	57844989	45	11	314278	1.6429	0.050203	NOA1	0.1066
ENSG00000144026	2	95813075	95831158	16	7	314278	1.6429	0.050205	ZNF514	0.079024
ENSG00000141447	18	21742008	21977844	552	70	314278	1.6426	0.050229	OSBPL1A	0.32188
ENSG00000126775	14	55833110	55878576	159	15	314278	1.6422	0.050279	ATG14	0.35091
ENSG00000170677	18	67956137	67997436	135	22	314278	1.6416	0.050333	SOCS6	0.16718
ENSG00000115459	2	85581517	85618875	80	15	314278	1.6409	0.050404	ELMOD3	0.0019372
ENSG00000181195	8	57349233	57359293	35	7	314278	1.6409	0.050409	PENK	0.066419
ENSG00000180098	1	28879597	28905051	43	8	314278	1.6406	0.050438	TRNAU1AP	0.0046796
ENSG00000129071	3	129149787	129158878	18	3	314278	1.6401	0.050488	MBD4	0.40007
ENSG00000181896	19	19779605	19794318	35	9	314278	1.64	0.050503	ZNF101	0.086822
ENSG00000168634	20	44330655	44337456	18	6	314278	1.6397	0.050536	WFDC13	0.18826
ENSG00000174957	11	55944094	55945032	1	1	314278	1.6393	0.05058	OR5J2	0.1971
ENSG00000084093	4	57774075	57802010	77	14	314278	1.6391	0.050596	REST	0.011492
ENSG00000084628	1	31652592	31712401	216	17	314278	1.6382	0.050688	NKAIN1	0.019318
ENSG00000187650	19	5904869	5910864	24	5	314278	1.6381	0.050699	VMAC	0.03334
ENSG00000141665	18	71740588	71815100	220	13	314278	1.6379	0.050717	FBXO15	0.23606
ENSG00000105855	7	20370325	20455377	321	22	314278	1.6374	0.050771	ITGB8	0.12686
ENSG00000188312	9	95087766	95382815	704	26	314278	1.6374	0.050774	CENPP	0.053946
ENSG00000257923	7	101458959	101927249	1154	60	314278	1.637	0.05082	CUX1	0.34834
ENSG00000127083	9	95176527	95186743	20	7	314278	1.6368	0.050838	OMD	0.053671
ENSG00000186827	1	1146706	1149518	8	3	314278	1.6366	0.050852	TNFRSF4	0.017376
ENSG00000123200	13	46528600	46626894	188	15	314278	1.6365	0.050865	ZC3H13	0.22758
ENSG00000174899	3	157261035	157395538	454	37	314278	1.6365	0.050871	C3orf55	0.084352
ENSG00000185269	17	79910388	79919716	21	3	314278	1.6364	0.050877	NOTUM	0.054454
ENSG00000122176	1	203309756	203320617	33	9	314278	1.6361	0.050909	FMOD	0.053115
ENSG00000114529	3	111805182	111849851	130	11	314278	1.6361	0.050912	C3orf52	0.22896
ENSG00000021461	7	99425636	99463718	86	10	314278	1.6356	0.050964	CYP3A43	0.11506
ENSG00000100226	22	39101728	39134304	69	11	314278	1.6355	0.050967	GTPBP1	0.20978
ENSG00000166860	12	57392618	57400230	13	5	314278	1.6353	0.050998	ZBTB39	0.089795
[truncated: 16,742 more rows]

## Sheet: Table S6
Gene-based enrichment analysis for the 87 Bonferroni-significant (P<0.05/18251) genes (AC006126, AC005779, GATS, CTB-129P6.11, RP11-196G11, FLJ00418 were unmapped, multiple mapping information for CLU) from the MAGMA analysis of the UKB and IGAP meta-analysis
GO Biological Process	N genes that map to the annotation category	Observed number of genes in the annotation category	Expected number of genes in the annotation category	Fold enrichment	Direction (+ refers to over enrichment)	Raw P value (Fisher's Exact Test)	FDR P-value
susceptibility to T cell mediated cytotoxicity (GO:0060370)	2	2	0.01	+	> 100	8.93e-05	0.0371
regulation of neurofibrillary tangle assembly (GO:1902996)	2	2	0.01	+	> 100	8.93e-05	0.0361
negative regulation of metalloendopeptidase activity involved in amyloid precursor protein catabolic process (GO:1902963)	2	2	0.01	+	> 100	8.93e-05	0.0352
regulation of metalloendopeptidase activity involved in amyloid precursor protein catabolic process (GO:1902962)	2	2	0.01	+	> 100	8.93e-05	0.0344
negative regulation of aspartic-type endopeptidase activity involved in amyloid precursor protein catabolic process (GO:1902960)	2	2	0.01	+	> 100	8.93e-05	0.0336
negative regulation of aspartic-type peptidase activity (GO:1905246)	3	2	0.01	+	> 100	0.000148	0.0498
positive regulation of phospholipid efflux (GO:1902995)	3	2	0.01	+	> 100	0.000148	0.0488
regulation of phospholipid efflux (GO:1902994)	3	2	0.01	+	> 100	0.000148	0.0478
very-low-density lipoprotein particle clearance (GO:0034447)	6	3	0.02	+	> 100	4.69e-06	0.00435
negative regulation of amyloid precursor protein catabolic process (GO:1902992)	13	6	0.05	+	> 100	7.5e-11	1.18e-06
negative regulation of amyloid-beta formation (GO:1902430)	11	5	0.04	+	> 100	3.33e-09	1.31e-05
triglyceride-rich lipoprotein particle clearance (GO:0071830)	8	3	0.03	+	96.02	9.16e-06	0.00723
chylomicron remnant clearance (GO:0034382)	8	3	0.03	+	96.02	9.16e-06	0.00688
phospholipid efflux (GO:0033700)	12	4	0.05	+	85.35	3.74e-07	0.000737
regulation of aspartic-type endopeptidase activity involved in amyloid precursor protein catabolic process (GO:1902959)	9	3	0.04	+	85.35	1.22e-05	0.00836
regulation of aspartic-type peptidase activity (GO:1905245)	10	3	0.04	+	76.81	1.58e-05	0.00997
regulation of amyloid-beta formation (GO:1902003)	21	6	0.08	+	73.16	7.98e-10	6.3e-06
regulation of amyloid-beta clearance (GO:1900221)	13	3	0.05	+	59.09	3.06e-05	0.0173
regulation of amyloid precursor protein catabolic process (GO:1902991)	27	6	0.11	+	56.9	2.93e-09	1.54e-05
protein-lipid complex assembly (GO:0065005)	30	6	0.12	+	51.21	5.11e-09	1.61e-05
plasma lipoprotein particle assembly (GO:0034377)	26	5	0.1	+	49.24	1.24e-07	0.000279
regulation of inclusion body assembly (GO:0090083)	17	3	0.07	+	45.19	6.17e-05	0.0286
amyloid precursor protein metabolic process (GO:0042982)	17	3	0.07	+	45.19	6.17e-05	0.0278
high-density lipoprotein particle remodeling (GO:0034375)	17	3	0.07	+	45.19	6.17e-05	0.027
cholesterol efflux (GO:0033344)	23	4	0.09	+	44.53	3.49e-06	0.00424
reverse cholesterol transport (GO:0043691)	18	3	0.07	+	42.67	7.18e-05	0.0306
amyloid-beta metabolic process (GO:0050435)	20	3	0.08	+	38.41	9.5e-05	0.0341
negative regulation of receptor-mediated endocytosis (GO:0048261)	22	3	0.09	+	34.92	0.000123	0.0421
protein-lipid complex subunit organization (GO:0071825)	49	6	0.19	+	31.35	7.17e-08	0.000189
plasma lipoprotein particle organization (GO:0071827)	45	5	0.18	+	28.45	1.45e-06	0.0023
plasma lipoprotein particle clearance (GO:0034381)	40	4	0.16	+	25.6	2.57e-05	0.015
regulation of cholesterol transport (GO:0032374)	46	4	0.18	+	22.27	4.28e-05	0.0225
regulation of sterol transport (GO:0032371)	46	4	0.18	+	22.27	4.28e-05	0.0218
cholesterol transport (GO:0030301)	58	5	0.23	+	22.07	4.64e-06	0.00488
negative regulation of endocytosis (GO:0045806)	58	5	0.23	+	22.07	4.64e-06	0.00458
sterol transport (GO:0015918)	68	5	0.27	+	18.83	9.61e-06	0.0069
regulation of plasma lipoprotein particle levels (GO:0097006)	73	5	0.29	+	17.54	1.33e-05	0.00876
regulation of receptor-mediated endocytosis (GO:0048259)	100	5	0.39	+	12.8	5.61e-05	0.0277
regulation of endocytosis (GO:0030100)	271	9	1.06	+	8.5	1.42e-06	0.0025
lipid transport (GO:0006869)	296	9	1.16	+	7.79	2.87e-06	0.00412
lipid localization (GO:0010876)	318	9	1.24	+	7.25	5.06e-06	0.00444
regulation of vesicle-mediated transport (GO:0060627)	522	11	2.04	+	5.4	6.74e-06	0.0056
leukocyte activation involved in immune response (GO:0002366)	613	10	2.39	+	4.18	0.000149	0.0472
cell activation involved in immune response (GO:0002263)	617	10	2.41	+	4.15	0.000157	0.0487
negative regulation of cellular component organization (GO:0051129)	696	11	2.72	+	4.05	8.98e-05	0.033
negative regulation of protein metabolic process (GO:0051248)	1087	15	4.25	+	3.53	2e-05	0.0121
regulation of immune response (GO:0050776)	1118	14	4.37	+	3.21	0.00011	0.0385
regulation of immune system process (GO:0002682)	1621	20	6.33	+	3.16	3.41e-06	0.00448
positive regulation of catalytic activity (GO:0043085)	1425	17	5.57	+	3.05	3.29e-05	0.0179
regulation of catalytic activity (GO:0050790)	2312	22	9.03	+	2.44	5.9e-05	0.0282
localization (GO:0051179)	5651	42	22.07	+	1.9	4.03e-06	0.00455

## Sheet: Table S7
SMR analysis of AD GWAS summary output and brain expression QTL summary output (adjusted for diagnosis, institution, sex, age of death, post-mortem interval, RNA integrity number (RIN), RIN^2, and clustered library batch)
probeID	ProbeChr	Gene	Probe_bp	topSNP	topSNP_chr	topSNP_bp	A1	A2	Freq	b_GWAS	se_GWAS	p_GWAS	b_eQTL	se_eQTL	p_eQTL	b_SMR	se_SMR	p_SMR	p_HEIDI	nsnp_HEIDI
ENSG00000196126	6	HLA-DRB1	32552085	rs9270999	6	32574438	G	A	0.276207	0.0728	0.0112	7.031e-11	0.999564	0.0569651	6.27602e-69	0.0728317	0.011949	1.09274e-09	0.000271112	20
ENSG00000203710	1	CR1	207741742	rs679515	1	207750568	T	C	0.188092	0.1289	0.0134	5.945e-22	0.617977	0.08289	8.9608e-14	0.208584	0.0353967	3.79835e-09	0.0914515	11
ENSG00000073008	19	PVR	45158263	rs11540084	19	45147340	G	T	0.799871	0.0836	0.0134	4.091e-10	-0.521363	0.0749844	3.57704e-12	-0.160349	0.0345317	3.42515e-06	0.00299314	13
ENSG00000224043	2	.	135584657	rs766271	2	135667131	C	T	0.560827	-0.0442	0.0107	3.824e-05	0.524803	0.0610679	8.416e-18	-0.084222	0.0226217	0.000196821	0.404963	20
ENSG00000115828	2	QPCT	37586091	rs4444500	2	37574227	A	C	0.525768	-0.0429	0.0097	1.01e-05	0.357943	0.0633702	1.61901e-08	-0.119851	0.0344179	0.000497241	0.186194	20
ENSG00000184227	14	ACOT1	74007158	rs8018967	14	73976934	T	C	0.646079	-0.0405	0.0111	0.0002693	0.694729	0.0604473	1.4282e-30	-0.0582961	0.0167633	0.0005059	0.451427	20
ENSG00000135426	12	TESPA1	55360166	rs11171120	12	55231538	G	A	0.649351	0.0473	0.0114	3.636e-05	0.386889	0.0656214	3.72937e-09	0.122257	0.0360311	0.000691033	0.765545	20
ENSG00000196735	6	HLA-DQA1	32605397	rs3828789	6	32635754	G	T	0.408029	0.0481	0.0145	0.0009172	1.12231	0.0416734	9.47133e-160	0.0428579	0.0130174	0.000993505	0.0506616	20
ENSG00000142252	19	GEMIN7	45588617	rs3178166	19	45594170	A	G	0.506837	0.0428	0.0106	5.078e-05	0.356963	0.0634856	1.87942e-08	0.1199	0.0365583	0.00103917	4.02644e-06	9
ENSG00000204525	6	HLA-C	31238216	rs9264227	6	31222119	G	A	0.221865	0.044	0.0134	0.0009939	0.889298	0.0656427	8.19147e-42	0.0494772	0.0155043	0.0014169	0.739937	20
ENSG00000172803	11	SNX32	65612739	rs77779142	11	65599656	C	T	0.836333	0.0474	0.0144	0.0009994	-0.910787	0.0799804	4.81959e-30	-0.0520429	0.0164578	0.00156577	0.339167	20
ENSG00000188659	15	FAM154B	82566211	rs28522807	15	82565049	A	G	0.496144	0.0347	0.0104	0.0008858	0.582723	0.059834	2.05569e-22	0.059548	0.0188656	0.00159709	0.186154	20
ENSG00000151247	4	EIF4E	99822311	rs34164768	4	99816349	G	A	0.715847	0.0429	0.0116	0.0002193	-0.386879	0.0698778	3.08562e-08	-0.110887	0.0360576	0.002103	0.978696	20
ENSG00000197580	11	BCO2	112070806	rs11214127	11	112068593	G	A	0.752016	-0.0387	0.0123	0.00162	0.771979	0.0690074	4.72608e-29	-0.0501309	0.0165513	0.00245505	0.753946	20
ENSG00000247796	5	.	52408314	rs10805445	5	52398693	G	A	0.658642	0.0351	0.0111	0.001522	-0.618662	0.0620621	2.09479e-23	-0.0567353	0.018823	0.00257705	0.458916	20
ENSG00000176927	17	EFCAB5	28345844	rs8066731	17	28523121	T	C	0.515426	-0.033	0.0105	0.001615	-0.583654	0.0597276	1.48601e-22	0.0565403	0.0188977	0.00277227	0.549446	20
ENSG00000159871	19	LYPD5	44315719	rs12611428	19	44299420	G	A	0.582272	-0.0323	0.0106	0.002248	0.78589	0.0557823	4.46757e-45	-0.0410999	0.0137998	0.00289849	0.167855	20
ENSG00000108559	17	NUP88	5293869	rs55970234	17	5316765	C	T	0.611605	-0.034	0.0107	0.001423	0.476727	0.0637695	7.67453e-14	-0.0713196	0.0243881	0.0034516	0.0582477	20
ENSG00000127578	16	WFIKKN1	681677	rs2269557	16	677629	T	C	0.785497	0.0406	0.013	0.001833	-0.604975	0.0746882	5.49549e-16	-0.0671102	0.0230304	0.0035685	0.566151	20
ENSG00000121578	3	B4GALT4	118945264	rs4422292	3	118932869	A	G	0.04061	0.0864	0.0259	0.0008718	0.834893	0.144777	8.08054e-09	0.103486	0.0358384	0.0038822	0.0141918	15
ENSG00000266718	17	.	30824452	rs62065492	17	30822607	C	T	0.526937	0.0328	0.0107	0.002104	-0.491273	0.061562	1.46172e-15	-0.0667653	0.0233318	0.00421561	0.912457	20
ENSG00000177483	2	RBM44	238729241	rs4663788	2	238705819	G	A	0.880215	-0.0486	0.0163	0.002917	-0.848594	0.087034	1.84199e-22	0.0572712	0.0200863	0.00435466	0.753357	20
ENSG00000140386	15	SCAPER	76919155	rs11072597	15	76763514	C	A	0.673484	0.0344	0.0112	0.002024	-0.454322	0.0657797	4.96024e-12	-0.0757173	0.0269799	0.00500925	0.9089	20
ENSG00000213523	5	SRA1	139933823	rs12657867	5	139791506	G	A	0.532313	0.0335	0.0104	0.001308	-0.358912	0.063413	1.51457e-08	-0.0933377	0.0333405	0.00511776	0.457363	20
ENSG00000197934	21	.	27853762	rs457581	21	27594480	G	A	0.726131	0.0332	0.0119	0.005042	0.933494	0.0637945	1.73403e-48	0.0355653	0.0129774	0.00613367	0.00764495	20
ENSG00000163749	4	CCDC158	77288587	rs56049812	4	77227676	A	C	0.562113	0.0301	0.0105	0.00429	0.526473	0.0612745	8.5444e-18	0.057173	0.0210248	0.00654189	0.843516	20
ENSG00000042286	10	AIFM2	71875334	rs10999165	10	71919271	G	A	0.599977	0.031	0.0106	0.003536	0.4597	0.0647507	1.25177e-12	0.0674353	0.0249383	0.00684922	0.0302586	20
ENSG00000176209	8	C8orf40	42402224	rs3099936	8	42384331	C	T	0.605586	0.0305	0.0108	0.004716	-0.570151	0.0630829	1.59381e-19	-0.0534946	0.0198455	0.00702723	0.814871	20
ENSG00000175611	9	LINC00476	98579575	rs591486	9	98650046	A	G	0.525184	0.0292	0.0106	0.005933	-0.689759	0.0575798	4.56753e-33	-0.0423336	0.0157688	0.00726062	0.182822	20
ENSG00000178445	9	GLDC	6589057	rs7863638	9	6548270	G	A	0.367769	0.0433	0.0147	0.003225	0.407422	0.0650543	3.78153e-10	0.106278	0.039872	0.00768787	0.406826	20
ENSG00000259959	4	.	47844247	rs321633	4	48018529	T	C	0.107573	0.0519	0.0174	0.002864	-0.624404	0.109589	1.21449e-08	-0.0831193	0.0314542	0.00822835	0.653218	20
ENSG00000187624	17	C17orf97	266814	rs7503725	17	260142	G	T	0.771006	-0.0331	0.0123	0.007087	-0.899686	0.0645737	4.00852e-44	0.0367906	0.0139241	0.00823637	0.371269	20
ENSG00000108587	17	GOSR1	28829495	rs12451835	17	28752963	C	A	0.553991	-0.0305	0.0104	0.003399	0.381469	0.0631238	1.51092e-09	-0.079954	0.0303037	0.00832928	0.823001	20
ENSG00000103356	16	EARS2	23551193	rs8044033	16	23529329	A	G	0.144502	-0.0428	0.0149	0.004	-0.587801	0.0916767	1.43928e-10	0.0728137	0.0277763	0.00875618	0.749854	20
ENSG00000106605	7	BLVRA	43822609	rs113208524	7	43791566	C	A	0.881501	-0.0458	0.016	0.00423	0.688435	0.10823	2.00664e-10	-0.0665277	0.0254861	0.0090448	0.0783769	20
ENSG00000137996	1	RTCA	100745044	rs56215925	1	100707489	A	G	0.148417	-0.0443	0.0151	0.003268	0.512115	0.0901706	1.35171e-08	-0.0865041	0.0331872	0.00914595	0.108094	13
ENSG00000105877	7	DNAH11	21762145	rs10258022	7	21583667	A	G	0.510693	0.0293	0.0105	0.00534	0.436931	0.0622409	2.21871e-12	0.0670586	0.0258602	0.00951101	0.746559	20
ENSG00000176222	19	ZNF404	44391026	rs1978723	19	44383800	T	C	0.495501	-0.0287	0.0104	0.005787	0.455097	0.0619736	2.08223e-13	-0.0630635	0.0244126	0.00978793	0.315712	20
ENSG00000187815	1	ZNF642	40952451	rs4660411	1	40953925	G	A	0.683242	-0.0308	0.0114	0.006884	0.553271	0.0638004	4.24954e-18	-0.0556689	0.0215816	0.00989534	0.0652	20
ENSG00000164879	8	CA3	86323467	rs7004871	8	86200864	G	A	0.349772	-0.0318	0.0112	0.004419	-0.400526	0.0670316	2.29825e-09	0.0793956	0.0309597	0.0103329	0.558403	20
ENSG00000178852	17	EFCAB13	45459667	rs7220606	17	45374795	A	G	0.434147	0.0257	0.0096	0.007507	-0.544338	0.0612936	6.63578e-19	-0.0472133	0.01842	0.0103725	0.195606	20
ENSG00000099800	19	TIMM13	2426757	rs6510671	19	2459088	G	A	0.547563	0.0325	0.0118	0.005666	-0.435224	0.0630567	5.12376e-12	-0.0746742	0.0291914	0.0105249	0.0374554	20
ENSG00000141665	18	FBXO15	71777844	rs56309147	18	71817305	T	C	0.883955	-0.0452	0.0164	0.00582	0.645262	0.0993221	8.21206e-11	-0.070049	0.0276085	0.0111736	0.49192	20
ENSG00000204963	5	PCDHA7	140302949	rs2531352	5	140119534	A	G	0.531962	-0.025	0.0095	0.008869	-0.526717	0.0608921	5.14975e-18	0.0474638	0.0188525	0.0118142	0.412595	20
ENSG00000216901	6	.	28144209	rs1225710	6	28100640	T	C	0.628959	-0.0278	0.011	0.01186	-1.06178	0.0481986	1.51199e-107	0.0261825	0.010428	0.0120457	0.0706973	20
ENSG00000134324	2	LPIN1	11892628	rs3795974	2	11924950	T	C	0.388921	-0.031	0.0111	0.005313	-0.363162	0.0642492	1.58225e-08	0.0853613	0.0340922	0.0122853	0.0827852	9
ENSG00000196071	1	OR2L13	248182358	rs6701018	1	248100333	G	A	0.481886	0.0327	0.0129	0.01123	0.790057	0.0543996	8.6361e-48	0.0413894	0.0165748	0.0125202	0.241599	20
ENSG00000225177	6	.	139016055	rs6903923	6	139004920	T	C	0.664544	-0.0283	0.0111	0.01101	-0.722247	0.0598811	1.68954e-33	0.0391832	0.0157083	0.012616	0.646193	20
ENSG00000174226	8	SNX31	101630379	rs1693560	8	101680292	A	G	0.538448	-0.0273	0.0106	0.009835	-0.592265	0.0597449	3.64664e-23	0.0460942	0.0184915	0.0126769	0.0700849	20
ENSG00000103811	15	CTSH	79227658	rs2289702	15	79237293	C	T	0.898563	0.0522	0.0187	0.005305	0.606752	0.110786	4.33079e-08	0.0860319	0.0345922	0.0128813	0.296639	8
ENSG00000182362	21	YBEY	47711958	rs62226478	21	47708518	G	A	0.566145	-0.0361	0.0142	0.0108	0.659605	0.0582697	1.04633e-29	-0.0547297	0.0220643	0.013121	0.0185024	20
ENSG00000106415	7	GLCCI1	8071163	rs10253861	7	8110475	G	A	0.452028	0.0288	0.0105	0.006254	0.364247	0.0640308	1.28074e-08	0.0790673	0.0320025	0.0134865	0.841816	20
ENSG00000204267	6	TAP2	32798083	rs17034	6	32796521	C	T	0.738986	-0.0414	0.0164	0.01136	0.74788	0.0624407	4.66513e-33	-0.0553565	0.0224104	0.0135066	0.423915	20
ENSG00000122512	7	PMS2	6030813	rs6979676	7	6054987	G	A	0.758151	-0.0314	0.0122	0.01015	0.58991	0.0681483	4.87467e-18	-0.0532285	0.0215759	0.0136239	0.353563	20
ENSG00000141560	17	FN3KRP	80681381	rs2280251	17	80675105	G	C	0.604768	0.0371	0.0145	0.01076	0.565178	0.0608261	1.51835e-20	0.065643	0.0266106	0.0136325	0.0116876	20
ENSG00000108515	17	ENO3	4855906	rs4790714	17	4852463	C	T	0.330899	0.0293	0.0113	0.009449	0.499097	0.0646019	1.11214e-14	0.058706	0.023882	0.0139648	0.00787662	20
ENSG00000219881	6	GAPDHP42	70456253	rs6908871	6	70516856	C	A	0.605586	-0.0293	0.011	0.007971	-0.406399	0.0642634	2.5495e-10	0.0720966	0.02937	0.0140973	0.862965	17
ENSG00000145246	4	ATP10D	47541404	rs9790830	4	47557454	T	A	0.771532	0.0329	0.0125	0.008769	-0.447443	0.0712811	3.44819e-10	-0.073529	0.0302929	0.0152131	0.823064	20
ENSG00000204962	5	PCDHA8	140306418	rs3756337	5	140186438	G	C	0.52682	0.0243	0.0096	0.0111	0.500666	0.061253	2.99004e-16	0.0485354	0.0200729	0.0156078	0.216389	20
ENSG00000187054	4	TMPRSS11A	68802480	rs2319658	4	68606934	T	C	0.845682	0.0359	0.0145	0.01305	-0.824935	0.0737479	4.78151e-29	-0.0435186	0.0180026	0.0156337	0.213555	19
ENSG00000173210	5	ABLIM3	148580575	rs13171669	5	148601243	A	G	0.578766	0.0275	0.0106	0.009198	0.407154	0.0646187	2.95972e-10	0.067542	0.0281549	0.0164423	0.830319	16
ENSG00000235878	21	.	47611655	rs2839139	21	47612166	A	C	0.353395	0.028	0.0111	0.01152	0.472218	0.0650325	3.83498e-13	0.0592946	0.0248841	0.01718	0.768046	20
ENSG00000164930	8	FZD6	104327877	rs2948449	8	104317011	A	G	0.779829	0.0319	0.0126	0.01111	0.51662	0.0753068	6.87665e-12	0.0617476	0.0259972	0.0175412	0.770064	20
ENSG00000128513	7	POT1	124516238	rs4728005	7	124398171	A	C	0.273752	0.0305	0.0117	0.009015	-0.39544	0.070849	2.3853e-08	-0.0771294	0.0326553	0.0181805	0.577187	20
ENSG00000103852	15	TTC23	99733978	rs10152456	15	99810848	T	A	0.528573	-0.0266	0.0105	0.01123	0.40257	0.0631128	1.78742e-10	-0.0660755	0.0280643	0.0185508	0.622246	20
ENSG00000120915	8	EPHX2	27375688	rs10503812	8	27388199	G	A	0.837501	-0.0342	0.0139	0.01376	-0.611496	0.0849612	6.139e-13	0.0559284	0.0240227	0.019904	0.00320179	14
ENSG00000257335	7	MGAM	141707080	rs62486741	7	141447551	G	C	0.542597	0.0253	0.0105	0.01563	0.537668	0.0605883	7.0487e-19	0.047055	0.0202358	0.0200543	0.991561	20
ENSG00000138316	10	ADAMTS14	72477378	rs117927780	10	72432306	T	G	0.466051	-0.0338	0.0142	0.01742	-0.605307	0.0591592	1.4278e-24	0.0558394	0.0240856	0.020429	0.0267264	20
ENSG00000169299	4	PGM2	37846406	rs12512677	4	37817932	C	G	0.403354	0.0257	0.0107	0.01579	0.532393	0.0610757	2.85808e-18	0.0482726	0.0208469	0.0205815	0.612528	20
ENSG00000198468	1	FLVCR1-AS1	213028440	rs7528505	1	213051521	A	G	0.48101	0.0241	0.0104	0.02072	-1.08195	0.0421707	3.59195e-145	-0.0222747	0.00965144	0.021004	0.0193971	20
ENSG00000164366	5	CCDC127	211601	rs78503785	5	331906	G	A	0.880332	0.0413	0.0165	0.0122	-0.54661	0.0925828	3.54779e-09	-0.0755567	0.0327868	0.0211956	0.975363	20
ENSG00000176953	16	NFATC2IP	28970273	rs56933819	16	28940916	T	G	0.639885	-0.0276	0.011	0.01218	0.373765	0.064785	7.95951e-09	-0.0738432	0.032093	0.0213967	0.449794	20
ENSG00000225138	5	.	479618	rs10474783	5	473580	C	T	0.700947	0.0356	0.0155	0.02164	-1.06593	0.053404	1.23195e-88	-0.033398	0.0146372	0.022506	0.0185329	20
ENSG00000184949	22	FAM227A	39013379	rs138705	22	39133803	C	T	0.70603	0.0284	0.0116	0.01456	-0.424471	0.0678083	3.85291e-10	-0.0669068	0.0293439	0.0226022	0.688397	20
ENSG00000137713	11	PPP2R1B	111617391	rs4936690	11	111646915	T	A	0.325231	0.0364	0.015	0.01516	0.435381	0.0673227	9.99194e-11	0.083605	0.0367982	0.0230875	0.454549	20
ENSG00000259726	15	.	84860820	rs12913791	15	84953371	A	G	0.719236	0.0356	0.015	0.01722	0.525036	0.0672753	5.98398e-15	0.0678049	0.0298614	0.0231677	0.0414961	20
ENSG00000121691	11	CAT	34477040	rs2420388	11	34490537	G	A	0.774162	-0.0298	0.0124	0.01641	0.508151	0.0735955	5.03269e-12	-0.058644	0.025838	0.0232273	0.925755	18
ENSG00000221944	2	TIGD1	233414002	rs11683262	2	233414721	C	T	0.798703	-0.0316	0.0136	0.01971	-0.756121	0.0716785	5.14559e-26	0.0417922	0.0184177	0.0232601	0.786006	20
ENSG00000149531	20	FRG1B	29622933	rs1830543	20	29540419	T	C	0.516711	-0.0291	0.0122	0.01745	-0.455103	0.0619671	2.06894e-13	0.0639416	0.0281855	0.0232927	0.312496	20
ENSG00000261556	16	.	70266501	rs2070203	16	70303580	G	A	0.501811	0.0242	0.0106	0.02172	0.893228	0.050744	2.35114e-69	0.0270928	0.0119665	0.0235707	0.14051	20
ENSG00000136444	17	RSAD1	48559748	rs3744531	17	48563172	C	T	0.942328	-0.0585	0.0239	0.0144	0.799157	0.136926	5.33355e-09	-0.0732022	0.0324301	0.0239937	0.28548	6
ENSG00000240370	12	RPL13P5	6988229	rs2269357	12	6993035	A	C	0.711873	-0.0277	0.012	0.02079	-0.670928	0.0637097	6.2152e-26	0.0412861	0.0183103	0.0241458	0.924591	20
ENSG00000111671	12	SPSB2	6989310	rs2269357	12	6993035	A	C	0.711873	-0.0277	0.012	0.02079	-0.668419	0.0637661	1.04125e-25	0.0414411	0.018383	0.024176	0.837781	20
ENSG00000204396	6	VWA7	31739237	rs28745897	6	31717066	C	T	0.944256	-0.0611	0.0251	0.01503	0.776172	0.13068	2.85937e-09	-0.0787196	0.0349488	0.0242952	0.0362176	6
ENSG00000234336	7	JAZF1-AS1	28251738	rs28430601	7	28238811	A	G	0.889856	0.0398	0.0173	0.02166	0.99385	0.0923672	5.32982e-27	0.0400463	0.0178005	0.0244662	0.134433	20
ENSG00000117335	1	CD46	207947130	rs56075814	1	207975949	T	C	0.775739	-0.03	0.0125	0.01647	0.542807	0.0847581	1.51162e-10	-0.0552682	0.0245924	0.0246163	0.194651	20
ENSG00000187837	6	HIST1H1C	26056333	rs199751	6	26015583	T	C	0.314187	0.0275	0.0114	0.01634	-0.407984	0.067645	1.62699e-09	-0.0674046	0.0300944	0.0251056	0.0216133	20
ENSG00000197181	8	PIWIL2	22173943	rs9644047	8	22158670	T	A	0.502162	0.032	0.0141	0.0234	0.714036	0.0568288	3.30173e-36	0.0448157	0.0200665	0.025525	0.0963044	20
ENSG00000163219	2	ARHGAP25	68980349	rs10048745	2	68962137	G	A	0.747049	0.0283	0.0125	0.02397	0.79779	0.0659038	9.89236e-34	0.035473	0.01594	0.0260534	0.923003	20
ENSG00000139629	12	GALNT6	51765441	rs2241545	12	51754629	A	G	0.753944	-0.0282	0.0123	0.02243	0.601344	0.0682013	1.17365e-18	-0.046895	0.0211344	0.0264937	0.798445	20
ENSG00000226237	9	.	89590281	rs10868509	9	89582031	G	A	0.86847	-0.0366	0.0156	0.01895	-0.58966	0.087409	1.51991e-11	0.0620697	0.0280102	0.026694	0.484516	11
ENSG00000223496	16	EXOSC6	70284983	rs7189474	16	70393756	G	A	0.504967	0.0243	0.0104	0.01986	0.423923	0.0624327	1.12071e-11	0.0573217	0.0259446	0.0271477	0.173839	20
ENSG00000153802	4	TMPRSS11D	68718172	rs9991141	4	68528460	C	T	0.846734	0.0325	0.0144	0.02452	-0.794117	0.0746474	1.97836e-26	-0.040926	0.0185369	0.0272578	0.697775	18
ENSG00000224597	10	.	29737502	rs11007607	10	29759225	A	G	0.780297	-0.0289	0.0128	0.02428	-0.712125	0.0719396	4.20785e-23	0.0405828	0.018436	0.0277163	0.102895	20
ENSG00000076662	19	ICAM3	10447475	rs10403396	19	10447819	A	C	0.776323	-0.03	0.0129	0.01976	0.506812	0.0753529	1.74579e-11	-0.0591936	0.0269318	0.027956	0.799865	20
ENSG00000052749	10	RRP12	99138621	rs6584128	10	99171926	T	G	0.670913	0.0263	0.0112	0.01931	-0.409939	0.0657877	4.62732e-10	-0.0641558	0.0291967	0.0279943	0.769746	20
ENSG00000141452	18	C18orf8	21097609	rs2435307	18	21127910	C	T	0.522321	-0.0239	0.0106	0.02426	-0.57886	0.0604172	9.60619e-22	0.041288	0.0188121	0.0281807	0.911989	20
ENSG00000064666	19	CNN2	1032640	rs4807455	19	1033559	G	A	0.749503	0.0348	0.0146	0.01701	-0.402947	0.072471	2.69599e-08	-0.0863637	0.0394221	0.0284702	0.00181058	19
ENSG00000100347	22	SAMM50	44378856	rs62228044	22	44377557	A	C	0.872969	0.0367	0.0157	0.01962	0.586871	0.0947345	5.83192e-10	0.062535	0.0285932	0.0287383	0.723645	15
ENSG00000010626	12	LRRC23	7003070	rs2239165	12	7023866	T	C	0.701765	-0.0261	0.0118	0.02715	-0.843349	0.0587484	9.87575e-47	0.030948	0.0141569	0.0288107	0.991498	20
ENSG00000042317	14	SPATA7	88893981	rs3179969	14	88862529	G	A	0.656831	-0.022	0.01	0.0277	0.96419	0.0521162	2.0354e-76	-0.0228171	0.0104445	0.0289176	0.125848	20
ENSG00000100413	22	POLR3H	41931209	rs5751101	22	41828111	C	T	0.203284	0.0289	0.0128	0.02397	0.642067	0.0746719	8.07619e-18	0.0450109	0.0206114	0.0289783	0.780205	20
ENSG00000155957	12	TMBIM4	66540780	rs12832926	12	66537544	C	A	0.638542	-0.024	0.0108	0.02636	0.696615	0.0605125	1.149e-30	-0.0344523	0.0157898	0.0291139	0.653437	20
ENSG00000228775	7	.	141421142	rs17462840	7	141444414	G	C	0.513147	0.0231	0.0105	0.02872	-0.852175	0.052324	1.23066e-59	-0.0271071	0.0124333	0.0292427	0.986121	20
ENSG00000255693	12	.	65324238	rs1147083	12	65277530	A	T	0.626212	-0.0247	0.0111	0.02571	0.578868	0.0630647	4.35314e-20	-0.0426695	0.0197308	0.0305732	0.306692	20
ENSG00000177551	1	NHLH2	116382768	rs6701880	1	116375189	G	A	0.711289	0.0261	0.0117	0.0255	0.596418	0.0676781	1.22315e-18	0.0437613	0.0202359	0.0305751	0.488011	20
ENSG00000119682	14	KIAA0317	75149849	rs12435583	14	75207692	G	A	0.550485	0.0241	0.0105	0.02193	0.389899	0.063144	6.62638e-10	0.0618108	0.0287303	0.0314435	0.849269	20
ENSG00000161929	17	SCIMP	5125205	rs2439945	17	5124462	C	T	0.802559	-0.0299	0.0136	0.02732	-0.779951	0.0751485	3.09685e-25	0.0383358	0.0178239	0.0314917	0.0490877	20
ENSG00000124562	6	SNRPC	34733377	rs9469856	6	34717085	G	A	0.728935	0.0275	0.0124	0.02675	0.551409	0.0653633	3.2819e-17	0.0498722	0.0232519	0.0319637	0.916096	20
ENSG00000166260	17	COX11	53037704	rs12944690	17	53029614	A	G	0.43292	-0.024	0.0106	0.0232	0.416058	0.0625836	2.97044e-11	-0.0576843	0.0269143	0.0320922	0.123461	20
ENSG00000164122	4	ASB5	177166773	rs2046262	4	177150925	A	G	0.562697	0.0231	0.0105	0.02811	-0.56338	0.060135	7.35037e-21	-0.0410025	0.0191445	0.0322144	0.620293	20
ENSG00000143882	2	ATP6V1C2	10893505	rs12619522	2	10866050	A	G	0.467863	-0.0243	0.0111	0.02852	0.57397	0.0598407	8.66986e-22	-0.0423367	0.0198363	0.0328179	0.133729	20
ENSG00000173918	17	C1QTNF1	77032383	rs11867553	17	77036083	G	A	0.891142	0.0397	0.0172	0.02064	-0.490714	0.0877743	2.26246e-08	-0.0809025	0.0379207	0.0328867	0.655976	14
ENSG00000132330	2	SCLY	238988792	rs7563539	2	239004787	G	A	0.759904	-0.0281	0.0122	0.02136	-0.454988	0.0804829	1.57463e-08	0.0617598	0.028954	0.0329219	0.167766	20
ENSG00000167523	16	C16orf55	89730945	rs4785581	16	89699664	C	A	0.541311	-0.0251	0.0113	0.02614	0.440414	0.062266	1.51504e-12	-0.0569919	0.0268931	0.0340738	0.524959	20
ENSG00000204869	19	IGFL4	46561691	rs6509251	19	46560505	T	A	0.891025	0.0374	0.0169	0.02712	-0.739533	0.101948	4.04531e-13	-0.0505725	0.023892	0.0342847	0.69797	9
ENSG00000248049	4	.	68756834	rs9991141	4	68528460	C	T	0.846734	0.0325	0.0144	0.02452	0.473337	0.0802673	3.70148e-09	0.0686614	0.0325743	0.0350448	0.52245	12
ENSG00000100490	14	CDKL1	50839744	rs28785597	14	50726235	G	A	0.691598	-0.0253	0.0115	0.0285	0.49087	0.0696213	1.78176e-12	-0.0515411	0.0245418	0.0357169	0.729529	20
ENSG00000233098	17	.	20838667	rs4985929	17	20751144	C	T	0.636964	-0.0267	0.0122	0.02865	0.475223	0.0647625	2.16915e-13	-0.0561842	0.0267896	0.0359728	0.373998	18
ENSG00000115604	2	IL18R1	102971603	rs1420091	2	102917234	T	C	0.479666	-0.0222	0.0105	0.03388	0.724043	0.0563243	8.07291e-38	-0.0306612	0.0146967	0.0369555	0.464365	20
ENSG00000115602	2	IL1RL1	102948229	rs1420091	2	102917234	T	C	0.479666	-0.0222	0.0105	0.03388	0.68473	0.0573674	7.69555e-33	-0.0324216	0.0155732	0.0373538	0.809258	20
ENSG00000261879	17	.	5123371	rs2439945	17	5124462	C	T	0.802559	-0.0299	0.0136	0.02732	-0.505505	0.0800171	2.65885e-10	0.0591487	0.0284864	0.0378582	0.0596108	20
ENSG00000101190	20	TCFL5	61482791	rs4809429	20	61491206	G	A	0.740622	0.0261	0.0123	0.03294	-0.650317	0.0662574	9.70243e-23	-0.0401343	0.0193508	0.0380761	0.18341	14
ENSG00000134548	12	C12orf39	21684776	rs73085401	12	21732447	C	T	0.83978	-0.0323	0.0145	0.026	-0.441742	0.0803194	3.80192e-08	0.0731197	0.0354148	0.038955	0.430986	20
ENSG00000065060	6	UHRF1BP1	34805386	rs7752522	6	34760583	T	C	0.6587	0.0239	0.011	0.03056	-0.432156	0.0655565	4.33617e-11	-0.0553041	0.0268007	0.0390621	0.816142	20
ENSG00000185684	12	EP400NL	132590928	rs57296505	12	132574031	G	A	0.867535	-0.0359	0.0164	0.02847	0.589259	0.0959296	8.11712e-10	-0.0609239	0.029546	0.0392075	0.367521	3
ENSG00000088682	16	COQ9	57488262	rs223877	16	57509164	A	G	0.253944	-0.0264	0.0121	0.02866	0.455129	0.0735608	6.12786e-10	-0.0580056	0.0281905	0.0396258	0.137902	20
ENSG00000117245	1	KIF17	21017508	rs604645	1	21043926	T	C	0.306065	0.0247	0.0117	0.03424	-0.573119	0.0634197	1.61141e-19	-0.0430975	0.0209642	0.0398055	0.260596	20
ENSG00000102763	13	VWA8	42338108	rs9562362	13	42465713	C	T	0.695921	0.0245	0.0114	0.03124	-0.45918	0.0666043	5.41866e-12	-0.053356	0.0260052	0.0401946	0.660072	20
ENSG00000166529	7	ZSCAN21	99655025	rs35058708	7	99633733	G	A	0.439231	0.0295	0.0142	0.0378	0.700784	0.0577317	6.59211e-34	0.0420957	0.0205576	0.0405902	0.000164018	20
ENSG00000162688	1	AGL	100352609	rs72725937	1	100303122	T	C	0.898095	0.0384	0.0176	0.02931	0.575225	0.0974728	3.60445e-09	0.0667565	0.0326208	0.0407135	0.810779	20
ENSG00000120693	13	SMAD9	37456935	rs9566169	13	37492472	G	A	0.775096	0.0276	0.013	0.03411	-0.521033	0.0707481	1.77642e-13	-0.0529717	0.0259665	0.0413502	0.116898	8
ENSG00000116981	1	NT5C1A	40131251	rs568111	1	40156108	C	T	0.715204	0.0268	0.0122	0.02725	-0.380557	0.069276	3.94398e-08	-0.0704231	0.0345265	0.0413819	0.326253	20
ENSG00000118096	11	IFT46	118429464	rs11216896	11	118430048	C	T	0.869756	0.0331	0.0158	0.0363	0.772006	0.0876943	1.32763e-18	0.0428753	0.0210377	0.0415474	0.219678	20
ENSG00000127366	7	TAS2R5	141490591	rs1285931	7	141626494	C	G	0.450275	-0.0226	0.0105	0.03183	-0.400157	0.0632007	2.42751e-10	0.0564779	0.0277145	0.0415651	0.996738	20
ENSG00000139304	12	PTPRQ	80936893	rs1451087	12	80794467	T	C	0.182716	0.0289	0.0134	0.03076	-0.504857	0.0818257	6.83305e-10	-0.057244	0.028117	0.0417586	0.989152	20
ENSG00000135124	12	P2RX4	121659784	rs28360467	12	121648132	G	T	0.905107	-0.0397	0.0187	0.03401	0.728525	0.101934	8.86656e-13	-0.0544937	0.0267768	0.04184	0.880956	16
ENSG00000197417	17	SHPK	3525586	rs17634022	17	3509158	G	C	0.760839	0.0256	0.0125	0.04127	-1.06317	0.0595146	2.25103e-71	-0.024079	0.0118343	0.0418838	0.187844	20
ENSG00000265202	8	.	82609766	rs78850348	8	82519959	C	T	0.947411	-0.0507	0.0233	0.02973	0.773205	0.135012	1.02272e-08	-0.0655713	0.0322362	0.0419427	0.557708	11
ENSG00000196756	20	.	37056615	rs707578	20	37055875	T	C	0.203634	-0.0368	0.0179	0.03943	0.963163	0.070451	1.50508e-42	-0.0382075	0.0187936	0.0420517	6.00612e-07	20
ENSG00000134020	8	PEBP4	22714141	rs17685420	8	22785401	C	T	0.813194	0.0278	0.0134	0.03817	0.70574	0.0707605	1.988e-23	0.0393913	0.0193936	0.0422398	0.477729	20
ENSG00000204138	1	PHACTR4	28761497	rs112818191	1	28694413	A	G	0.694461	0.0248	0.0114	0.03049	0.393597	0.0694825	1.47292e-08	0.0630087	0.0310261	0.0422722	0.658813	20
ENSG00000163945	4	UVSSA	1361445	rs111572776	4	1052762	G	A	0.952904	-0.0528	0.0255	0.03864	-1.39949	0.135122	3.88038e-25	0.0377279	0.0185814	0.0423148	0.159078	20
ENSG00000197279	6	ZNF165	28053047	rs1150691	6	28168033	A	G	0.676873	-0.0242	0.0114	0.03387	0.469075	0.0674546	3.55224e-12	-0.0515909	0.0254103	0.0423247	0.644202	20
ENSG00000152760	1	TCTEX1D1	67231306	rs6695554	1	67230205	T	G	0.843169	-0.0314	0.0144	0.02921	0.444645	0.0808348	3.78368e-08	-0.0706181	0.0348372	0.0426532	0.202714	20
ENSG00000182324	19	KCNJ14	48964066	rs1799257	19	48972539	A	C	0.124109	0.0355	0.0168	0.03428	0.634406	0.0915078	4.12568e-12	0.0559579	0.0276842	0.0432497	0.324549	20
ENSG00000198150	17	.	8262634	rs2909440	17	8276636	A	G	0.34276	-0.023	0.0112	0.03926	-0.693161	0.0613299	1.28019e-29	0.0331813	0.0164224	0.0433326	0.0971499	20
ENSG00000135547	6	HEY2	126075612	rs9398791	6	126115821	T	C	0.486794	-0.0219	0.0105	0.03651	0.481183	0.0616548	5.97551e-15	-0.0455128	0.022587	0.0439048	0.406339	20
ENSG00000139985	14	ADAM21	70925419	rs3825720	14	71062241	T	C	0.509817	-0.0224	0.0107	0.03571	0.458324	0.0620239	1.47397e-13	-0.0488737	0.0242647	0.0439898	0.882324	20
ENSG00000213853	16	EMP2	10648417	rs2541517	16	10756793	C	T	0.761949	0.0256	0.0123	0.03757	0.557598	0.0709767	3.96398e-15	0.0459112	0.0228199	0.0442312	0.244414	20
ENSG00000176681	17	LRRC37A	44392629	rs111273167	17	43740967	C	T	0.773285	0.0261	0.0128	0.04238	-0.872213	0.0705718	4.34363e-35	-0.0299239	0.0148737	0.0442341	0.384369	20
ENSG00000165568	10	AKR1E2	4859537	rs11252770	10	4878972	G	A	0.801858	0.0274	0.0133	0.03913	0.714808	0.078262	6.6299e-20	0.038332	0.0190738	0.044467	0.807952	20
ENSG00000160282	21	FTCD	47565828	rs17183123	21	47671961	G	C	0.543181	-0.022	0.0107	0.0403	0.559817	0.0603172	1.67541e-20	-0.0392985	0.0195768	0.0447063	0.115131	20
ENSG00000156140	4	ADAMTS3	73290601	rs7697556	4	73515313	T	C	0.484574	0.0224	0.0105	0.03301	0.370671	0.0633634	4.91812e-09	0.0604309	0.0301518	0.0450463	0.166805	20
ENSG00000167695	17	FAM57A	640932	rs2657621	17	635080	A	C	0.509875	-0.0218	0.0106	0.04009	-0.526909	0.0607431	4.15773e-18	0.0413734	0.020675	0.0453784	0.0198966	20
ENSG00000215504	11	.	85564793	rs17744711	11	85600724	T	C	0.823887	-0.0286	0.0137	0.03657	0.545456	0.0797925	8.14774e-12	-0.0524332	0.0262617	0.0458723	0.0324498	20
ENSG00000161513	17	FDXR	72863887	rs690146	17	72865762	A	G	0.794262	-0.0272	0.0129	0.03427	0.44259	0.0722856	9.19487e-10	-0.0614565	0.0308265	0.0461932	0.751964	20
ENSG00000185829	17	ARL17A	44625578	rs111273167	17	43740967	C	T	0.773285	0.0261	0.0128	0.04238	-0.689457	0.0747765	2.96479e-20	-0.0378559	0.0190139	0.0464856	0.447425	20
ENSG00000125741	19	OPA3	46068077	rs117644529	19	46048752	G	A	0.955475	0.0556	0.0265	0.03623	-0.90288	0.143569	3.19914e-10	-0.0615808	0.0309409	0.0465612	0.710014	10
ENSG00000266918	17	.	43610073	rs111273167	17	43740967	C	T	0.773285	0.0261	0.0128	0.04238	-0.655922	0.0754198	3.40939e-18	-0.0397913	0.0200437	0.0471191	0.44011	20
ENSG00000232995	1	.	163204474	rs1960336	1	163263019	C	T	0.6386	0.0227	0.0109	0.03703	0.419118	0.0664263	2.79896e-10	0.0541613	0.027387	0.0479708	0.871352	17
ENSG00000110315	11	RNF141	10548001	rs10840436	11	10557950	T	C	0.474816	-0.0222	0.0105	0.03386	0.353708	0.0633648	2.37638e-08	-0.0627636	0.0317435	0.0480178	0.454513	20
ENSG00000109163	4	GNRHR	68612562	rs10518042	4	68602903	T	C	0.859998	0.0303	0.0151	0.04527	-0.885419	0.0765086	5.66072e-31	-0.0342211	0.0173085	0.0480278	0.631165	20
ENSG00000163710	3	PCOLCE2	142571404	rs4683701	3	142605146	T	C	0.646021	0.022	0.0109	0.04411	-0.553471	0.065328	2.40826e-17	-0.0397492	0.020245	0.0495995	0.810577	20
ENSG00000185105	17	MYADML2	79901315	rs35810039	17	79901665	T	G	0.380624	0.025	0.0126	0.04829	0.754042	0.0568124	3.34282e-40	0.0331546	0.0168956	0.0497251	0.827598	20
ENSG00000227835	9	CARM1P1	2980240	rs7862467	9	3181278	T	G	0.474641	0.021	0.0106	0.04763	-0.714855	0.0568007	2.54344e-36	-0.0293766	0.0150108	0.0503436	0.633462	20
ENSG00000100216	22	TOMM22	39079385	rs5757238	22	39073896	A	G	0.690254	0.0233	0.0114	0.04179	0.449714	0.067141	2.11228e-11	0.0518107	0.0265034	0.050598	0.151648	20
ENSG00000141994	19	DUS3L	5788039	rs2926066	19	5788874	G	T	0.820439	0.0282	0.0139	0.0428	0.5602	0.0785815	1.01171e-12	0.0503392	0.0257978	0.0510215	0.375623	11
ENSG00000172554	2	SNTG2	1158969	rs10169928	2	881746	G	A	0.705329	-0.0238	0.0119	0.04611	0.592964	0.0677725	2.1464e-18	-0.0401374	0.0205863	0.0512107	0.575477	20
ENSG00000227051	14	C14orf132	96533039	rs10082	14	96559791	C	T	0.335865	0.0238	0.0115	0.03764	0.390252	0.0676509	7.99269e-09	0.0609863	0.0313072	0.0514156	0.857023	11
ENSG00000228696	17	ARL17B	44395640	rs111273167	17	43740967	C	T	0.773285	0.0261	0.0128	0.04238	-0.499001	0.0779501	1.53815e-10	-0.0523045	0.0269211	0.0520305	0.429635	20
ENSG00000247400	13	DNAJC3-AS1	96327134	rs1197891	13	96295631	T	A	0.529508	-0.0216	0.0106	0.0421	-0.4069	0.0632034	1.21105e-10	0.0530844	0.0273245	0.0520474	0.277662	20
ENSG00000106853	9	PTGR1	114337068	rs59165439	9	114357952	C	T	0.746173	-0.0243	0.0122	0.04702	0.586982	0.068734	1.34326e-17	-0.0413982	0.0213421	0.052411	0.720097	20
ENSG00000267731	17	.	66187484	rs11547173	17	66125508	T	A	0.842118	0.0385	0.0191	0.04358	-0.586901	0.0836641	2.29998e-12	-0.0655988	0.0338607	0.0527069	0.181151	20
ENSG00000261033	17	.	19911955	rs62066352	17	19902002	A	G	0.715555	-0.0238	0.0118	0.04362	0.456849	0.0666671	7.24768e-12	-0.052096	0.0269247	0.053005	0.106967	20
ENSG00000156990	3	RPUSD3	9882909	rs71314367	3	9888113	C	T	0.932862	0.0471	0.0235	0.04476	0.875749	0.123226	1.18728e-12	0.0537825	0.0278809	0.0537294	NA	NA
ENSG00000204969	5	PCDHA2	140283186	rs246019	5	140334936	A	G	0.483464	0.0211	0.0104	0.04295	0.385099	0.0629861	9.71412e-10	0.054791	0.0284541	0.0541547	0.349249	20
ENSG00000233087	2	.	132119898	rs2313723	2	132096439	C	G	0.124343	0.0309	0.0158	0.0507	-0.836381	0.0863724	3.54612e-22	-0.0369449	0.0192723	0.0552391	0.0865956	20
ENSG00000060558	19	GNA15	3149979	rs170159	19	3149990	G	C	0.266974	-0.0243	0.0125	0.05305	0.730101	0.0663516	3.67503e-28	-0.0332831	0.0173861	0.055575	0.934735	20
ENSG00000144115	2	THNSL2	88477990	rs7582011	2	88452740	A	T	0.267968	0.0226	0.0118	0.0556	-1.28765	0.0541386	4.85603e-125	-0.0175514	0.00919366	0.0562525	0.445514	20
ENSG00000132837	5	DMGDH	78412649	rs2591388	5	78557241	A	G	0.632231	0.0215	0.0107	0.04468	-0.392766	0.0651202	1.62547e-09	-0.05474	0.0287147	0.0566062	0.821283	19
ENSG00000179979	4	CRIPAK	1387560	rs113727613	4	1170587	A	G	0.952495	-0.0484	0.0247	0.04965	-1.12129	0.140375	1.37377e-15	0.0431646	0.0226813	0.0570291	0.263767	20
ENSG00000113048	5	MRPS27	71565854	rs7729376	5	71617562	T	C	0.352109	-0.0214	0.0111	0.05385	0.613887	0.0618193	3.07219e-23	-0.0348599	0.0184191	0.0584124	0.103315	20
ENSG00000267100	19	ILF3-AS1	10763529	rs3843751	19	10748121	C	T	0.32003	-0.0226	0.0114	0.04773	-0.409814	0.0659771	5.24925e-10	0.0551469	0.0291999	0.0589456	0.735435	20
ENSG00000186715	1	MST1L	17089068	rs3738814	1	17331676	A	G	0.579818	-0.0201	0.0105	0.05634	-0.585881	0.0600395	1.70055e-22	0.0343073	0.0182633	0.0603153	0.453065	20
ENSG00000160999	7	SH2B2	101945291	rs803074	7	101928495	G	C	0.355791	0.0215	0.011	0.05145	0.426662	0.0654763	7.20701e-11	0.0503911	0.0269163	0.061187	0.265196	20
ENSG00000257061	12	.	126843011	rs73228943	12	126843460	G	A	0.759904	0.023	0.0122	0.05874	0.876937	0.0605197	1.39954e-47	0.0262277	0.0140293	0.0615548	0.314745	20
ENSG00000230445	10	LRRC37A6P	27541831	rs2780669	10	27520174	A	G	0.292451	0.0223	0.0114	0.05116	-0.432748	0.070325	7.57675e-10	-0.0515311	0.0276423	0.0622916	0.917994	20
ENSG00000164346	5	NSA2	74067777	rs72766504	5	74164526	G	C	0.885123	-0.0302	0.0161	0.0607	-1.22751	0.077089	4.37246e-57	0.0246027	0.0132067	0.062477	0.085774	20
ENSG00000255595	12	.	126844729	rs73228943	12	126843460	G	A	0.759904	0.023	0.0122	0.05874	0.742823	0.064248	6.43364e-31	0.030963	0.0166407	0.0627904	0.344637	20
ENSG00000092094	14	OSGEP	20918917	rs3120070	14	20919097	T	C	0.413638	0.0201	0.0107	0.05875	-0.749961	0.0573492	4.45151e-39	-0.0268014	0.0144139	0.0629679	0.306138	20
ENSG00000147592	8	LACTB2	71564481	rs13258800	8	71732102	A	G	0.370749	-0.0213	0.0108	0.04902	-0.362131	0.0655552	3.31245e-08	0.0588185	0.0316672	0.0632551	0.142021	20
ENSG00000242779	19	ZNF702P	53506327	rs329742	19	53542823	G	A	0.136964	-0.0346	0.0184	0.05906	0.939054	0.0884757	2.57371e-26	-0.0368456	0.0198993	0.0640834	0.865352	6
ENSG00000105136	19	ZNF419	58002563	rs7255481	19	58010642	T	C	0.31559	0.0222	0.0118	0.05934	0.648575	0.0638231	2.9281e-24	0.0342289	0.0185029	0.0643251	0.0779517	20
ENSG00000013573	12	DDX11	31242252	rs7309189	12	31240960	G	A	0.546161	0.0198	0.0107	0.06393	1.20107	0.0361206	1.93097e-242	0.0164853	0.0089225	0.064659	0.824663	20
ENSG00000235109	6	ZNF323	28308259	rs9468372	6	28379361	T	A	0.628199	-0.0273	0.0145	0.05887	-0.605055	0.0633338	1.25472e-21	0.0451198	0.0244257	0.0647141	0.0903297	20
ENSG00000187953	7	PMS2CL	6771626	rs6973250	7	6066005	C	T	0.843228	-0.0278	0.0143	0.05209	0.477475	0.0823056	6.5827e-09	-0.058223	0.0315861	0.065284	0.124936	20
ENSG00000125871	20	C20orf72	17960660	rs6080927	20	17977185	G	T	0.341767	0.0211	0.0112	0.05995	0.522843	0.0641072	3.46978e-16	0.0403563	0.0219854	0.0664179	0.66834	20
ENSG00000133460	22	SLC2A11	24213315	rs73158766	22	24199314	G	T	0.912995	0.0355	0.0191	0.06271	1.13988	0.0995694	2.40294e-30	0.0311436	0.0169755	0.0665624	0.886764	6
ENSG00000164610	7	RP9	33141711	rs7804202	7	32924438	C	T	0.794262	-0.0255	0.0136	0.06027	-0.680192	0.0788404	6.27318e-18	0.0374894	0.0204611	0.0669173	0.010217	20
ENSG00000108592	17	FTSJ3	61902082	rs2584636	17	61865800	A	G	0.390032	-0.0198	0.0107	0.06277	-0.711699	0.0576312	4.91975e-35	0.0278208	0.0152023	0.0672446	0.994399	20
ENSG00000171763	15	SPATA5L1	45704073	rs7182723	15	45695382	G	A	0.748568	-0.0223	0.012	0.0633	-0.672503	0.0640363	8.46594e-26	0.0331597	0.018121	0.0672641	0.605452	20
ENSG00000219392	6	.	28083867	rs4713146	6	28111536	A	T	0.783978	-0.0238	0.0128	0.06212	0.753333	0.0777285	3.26545e-22	-0.0315929	0.017301	0.0678392	0.441478	20
ENSG00000106686	9	SPATA6L	4610030	rs10815053	9	4669520	G	A	0.841124	-0.0279	0.0145	0.05342	-0.503943	0.0874813	8.38295e-09	0.0553635	0.0303358	0.0679977	0.2134	20
ENSG00000136383	15	ALPK3	85388312	rs306199	15	85406494	A	C	0.185521	0.025	0.0133	0.06072	-0.592808	0.0790648	6.4921e-14	-0.0421721	0.0231299	0.0682618	0.864961	20
ENSG00000157856	2	CCDC164	26652181	rs34343122	2	26601487	G	A	0.513498	0.0202	0.0108	0.06063	0.46231	0.0622089	1.07314e-13	0.0436937	0.0240895	0.0697075	0.0542929	20
ENSG00000109794	4	FAM149A	187059697	rs2241819	4	187112826	A	G	0.626154	0.0232	0.0123	0.0602	0.422178	0.064848	7.50115e-11	0.0549531	0.0303327	0.0700364	0.4122	18
ENSG00000140873	16	ADAMTS18	77375360	rs1318021	16	77389088	T	A	0.401659	-0.0194	0.0107	0.069	1.16853	0.0397163	2.86879e-190	-0.016602	0.00917414	0.0703499	0.261629	20
ENSG00000204991	16	SPIRE2	89911157	rs4522419	16	89853307	T	C	0.40686	0.0203	0.0106	0.05569	-0.352033	0.0636887	3.25008e-08	-0.0576651	0.0318669	0.0703642	0.515393	20
ENSG00000214425	17	LRRC37A4P	43603193	rs112431991	17	43758885	A	G	0.779596	0.0241	0.0133	0.069	1.39707	0.0488121	3.62985e-180	0.0172503	0.00953895	0.0705428	0.417318	20
ENSG00000140153	14	WDR20	102648512	rs1213012	14	102629707	G	A	0.218126	-0.0244	0.0131	0.06307	0.528448	0.0738057	8.06828e-13	-0.0461729	0.0256146	0.071451	0.550129	20
ENSG00000180257	19	ZNF816	53448276	rs329744	19	53541112	C	A	0.155136	-0.0324	0.0174	0.06326	0.636946	0.0902776	1.7208e-12	-0.0508677	0.0282532	0.0717942	0.996242	5
ENSG00000169220	5	RGS14	176792220	rs10051765	5	176799992	T	C	0.650111	0.0213	0.0116	0.06564	0.559234	0.0625504	3.87279e-19	0.0380878	0.0211756	0.0720718	0.626477	20
ENSG00000189298	6	ZKSCAN3	28326107	rs9468372	6	28379361	T	A	0.628199	-0.0273	0.0145	0.05887	0.401946	0.0667019	1.68052e-09	-0.0679195	0.0377942	0.0723218	0.297831	20
ENSG00000214078	20	CPNE1	34233415	rs11696947	20	34312658	A	G	0.896284	0.0316	0.0173	0.06745	1.03435	0.10392	2.43792e-23	0.0305505	0.0170047	0.0724011	0.138305	20
ENSG00000182118	1	FAM89A	231165348	rs6541251	1	231173596	T	C	0.645962	-0.0199	0.0109	0.06959	-0.602212	0.0617596	1.8284e-22	0.0330449	0.0184145	0.0727326	0.500659	20
ENSG00000259404	15	EFTUD1P1	84772138	rs4337266	15	84916063	G	T	0.71275	0.0255	0.0135	0.05828	-0.396688	0.0696623	1.23773e-08	-0.0642823	0.0358552	0.0730001	0.776504	20
ENSG00000249158	5	PCDHA11	140320309	rs251378	5	140257591	C	T	0.340306	-0.0208	0.0112	0.062	-0.455126	0.0663442	6.88235e-12	0.0457016	0.0254944	0.0730344	0.193393	20
ENSG00000110880	12	CORO1C	109082128	rs7300422	12	109029333	G	A	0.575435	-0.0226	0.012	0.06008	-0.378393	0.0656625	8.27756e-09	0.0597262	0.0333637	0.0734286	0.992329	20
ENSG00000065457	16	ADAT1	75644038	rs7189895	16	75665019	A	G	0.692123	0.0212	0.0115	0.06607	-0.502784	0.0680583	1.49565e-13	-0.0421652	0.023574	0.0736743	0.5154	20
ENSG00000218510	1	LINC00339	22354698	rs11801382	1	22352108	C	T	0.757508	-0.0228	0.0127	0.07358	-1.0675	0.0562974	3.52937e-80	0.0213583	0.0119502	0.0738918	0.187878	20
ENSG00000171793	1	CTPS1	41461621	rs4453027	1	41453453	G	T	0.561645	-0.0203	0.011	0.06398	0.444571	0.0624415	1.0808e-12	-0.045662	0.0255606	0.0740313	0.213453	20
ENSG00000103550	16	C16orf88	19722229	rs13331681	16	19797129	G	A	0.827627	0.0254	0.014	0.07083	-0.762098	0.076517	2.28388e-23	-0.033329	0.0186726	0.0742753	0.753355	20
ENSG00000147883	9	CDKN2B	22006132	rs7874604	9	22054690	T	C	0.561178	-0.0198	0.0106	0.06259	-0.380968	0.0630705	1.53778e-09	0.0519728	0.0291239	0.0743352	0.419365	20
ENSG00000198826	15	ARHGAP11A	32919747	rs34954129	15	32940190	A	T	0.730338	0.0246	0.0133	0.06512	0.474938	0.0701744	1.30599e-11	0.0517962	0.0290306	0.074392	0.34837	8
ENSG00000261195	16	.	19774957	rs59193330	16	19733586	T	C	0.821374	0.0249	0.0138	0.07107	0.824006	0.0727415	9.54916e-30	0.0302182	0.0169586	0.074768	0.694308	20
ENSG00000169752	15	NRG4	76290223	rs4886747	15	76151081	G	A	0.171614	-0.025	0.014	0.07474	-1.27421	0.057315	1.69266e-109	0.0196199	0.0110226	0.075079	0.186358	20
ENSG00000233016	9	SNHG7	139619227	rs72761016	9	139620637	G	A	0.877761	-0.0304	0.0169	0.07325	1.02322	0.0845551	1.04008e-33	-0.02971	0.0166979	0.0751961	0.509749	19
ENSG00000239389	5	PCDHA13	140326861	rs62384484	5	140279665	A	G	0.658233	0.0197	0.011	0.07338	-0.766416	0.0600361	2.541e-37	-0.025704	0.0144931	0.076139	0.106132	20
ENSG00000177868	1	CCDC23	43277838	rs323713	1	43279132	C	T	0.716197	0.0213	0.0117	0.06933	-0.539468	0.0693856	7.54919e-15	-0.0394833	0.0222746	0.0763002	0.121252	20
ENSG00000166501	16	PRKCB	24039627	rs406557	16	24162436	A	T	0.700245	0.0213	0.0115	0.06255	0.414872	0.069167	1.99619e-09	0.0513412	0.0290109	0.0767737	0.355692	15
ENSG00000177692	21	DNAJC28	34862262	rs13047684	21	34823874	G	A	0.761774	0.0228	0.0123	0.0631	-0.439629	0.0741685	3.07699e-09	-0.0518619	0.0293143	0.0768661	0.852015	13
ENSG00000160352	19	ZNF714	21286519	rs4808276	19	21316780	G	T	0.144969	0.0275	0.0148	0.06257	0.521171	0.0909353	9.97087e-09	0.0527658	0.0298528	0.0771386	0.893286	20
ENSG00000205611	20	.	29517397	rs7269381	20	29565010	A	G	0.503506	-0.0223	0.0125	0.07461	-0.725357	0.0562025	4.1574e-38	0.0307435	0.0173968	0.0771953	0.329725	20
ENSG00000176994	17	SMCR8	18222570	rs12937300	17	18233810	T	C	0.688267	-0.0212	0.0115	0.06421	-0.421931	0.068171	6.04291e-10	0.0502452	0.0284389	0.077266	0.0055293	20
ENSG00000137944	1	CCBL2	89430046	rs1325922	1	89427453	G	A	0.493514	0.025	0.0141	0.07726	0.989137	0.0471084	6.98101e-98	0.0252745	0.0143056	0.0772681	0.655944	20
ENSG00000251664	5	PCDHA12	140323493	rs251380	5	140263290	T	G	0.340072	-0.0201	0.011	0.06825	-0.448544	0.066612	1.65431e-11	0.0448117	0.0254107	0.0778169	0.192141	20
ENSG00000162620	1	LRRIQ3	74577785	rs571848	1	74671519	A	G	0.528982	0.0184	0.0104	0.07585	0.955923	0.0483098	3.82423e-87	0.0192484	0.0109229	0.0780354	0.931073	20
ENSG00000129925	16	TMEM8A	428943	rs381421	16	435814	C	T	0.481828	0.0221	0.012	0.06623	0.380293	0.0630316	1.60568e-09	0.0581131	0.0329919	0.0781652	0.181789	20
ENSG00000152359	5	POC5	74991631	rs34361	5	74971846	A	G	0.346325	0.0201	0.0109	0.06662	-0.387606	0.0651947	2.75865e-09	-0.0518568	0.029443	0.0781939	0.277133	20
ENSG00000185163	12	DDX51	132625009	rs60927391	12	132626425	G	A	0.81109	-0.0246	0.0138	0.07378	-0.833539	0.0778489	9.4228e-27	0.0295127	0.0167838	0.0786786	0.227433	20
ENSG00000090054	9	SPTLC1	94835973	rs73512337	9	94830232	C	G	0.909898	-0.0323	0.0178	0.0694	-0.730691	0.103486	1.65605e-12	0.0442048	0.0251521	0.0788335	0.666741	20
ENSG00000198056	12	PRIM1	57135781	rs2277339	12	57146069	T	G	0.896517	-0.0316	0.0175	0.0716	0.725201	0.0958758	3.90978e-14	-0.0435741	0.0248093	0.0790269	0.783311	18
ENSG00000158887	1	MPZ	161277143	rs7551761	1	161278562	C	G	0.696155	-0.0214	0.0117	0.06662	-0.417317	0.0663409	3.1645e-10	0.05128	0.0291973	0.0790334	0.142139	20
ENSG00000122176	1	FMOD	203315185	rs4971253	1	203321414	A	G	0.122239	0.0296	0.0161	0.06686	-0.519056	0.0889935	5.45965e-09	-0.0570266	0.0325223	0.0795233	0.830052	8
ENSG00000169884	12	WNT10B	49362334	rs833822	12	49349005	C	G	0.466869	-0.019	0.0106	0.07455	-0.517715	0.0613316	3.13958e-17	0.0366997	0.0209311	0.0795404	0.324849	20
ENSG00000117597	1	DIEXF	210013455	rs616702	1	209998053	A	G	0.450099	0.0192	0.0105	0.06698	-0.390082	0.0637558	9.45359e-10	-0.0492204	0.0280939	0.0797738	0.86227	20
ENSG00000136908	9	DPM2	130699070	rs1043060	9	130705120	C	T	0.134042	0.028	0.0155	0.07041	0.575572	0.0819028	2.10263e-12	0.0486473	0.0278052	0.080192	0.950656	20
ENSG00000180914	3	OXTR	8801704	rs968389	3	8811163	A	G	0.556503	0.0199	0.0112	0.07489	-0.595091	0.0598701	2.79655e-23	-0.0334402	0.019119	0.0802805	0.0874229	20
ENSG00000234616	8	JRK	143751130	rs13266249	8	143732433	A	C	0.635269	-0.0265	0.0146	0.06983	-0.408452	0.0645321	2.46044e-10	0.0648791	0.0371854	0.081029	0.00357352	17
ENSG00000102452	13	NALCN	101887486	rs9513893	13	102066337	C	A	0.268844	-0.0215	0.0118	0.0678	0.415457	0.0701793	3.22078e-09	-0.0517503	0.0297173	0.0816102	0.817587	20
ENSG00000134285	12	FKBP11	49317779	rs833842	12	49365423	A	C	0.537396	-0.0194	0.0109	0.0757	-0.47928	0.0615776	7.06344e-15	0.0404774	0.0233295	0.0827351	0.3128	20
ENSG00000039139	5	DNAH5	13817546	rs339961	5	14000553	T	G	0.592381	-0.0188	0.0107	0.07859	-0.593456	0.059701	2.77511e-23	0.0316788	0.0183094	0.0835963	0.329372	20
ENSG00000135100	12	HNF1A	121429321	rs4278584	12	121452249	C	T	0.620954	0.0195	0.0109	0.07198	-0.416025	0.0633217	5.03086e-11	-0.0468722	0.0271543	0.0843218	0.569493	20
ENSG00000236624	1	CCDC163P	45962644	rs882803	1	45976147	G	A	0.340365	-0.0195	0.0112	0.08087	0.785935	0.0597701	1.7177e-39	-0.0248112	0.0143749	0.0843461	0.9904	20
ENSG00000212124	12	TAS2R19	11174718	rs10772397	12	11138683	C	T	0.396868	-0.0192	0.0108	0.07606	0.451314	0.0635686	1.25088e-12	-0.0425425	0.024669	0.0846115	0.881804	20
ENSG00000088854	20	C20orf194	3309111	rs16988490	20	3335431	T	C	0.779829	0.0226	0.0125	0.07014	-0.420559	0.0755353	2.58103e-08	-0.053738	0.0312502	0.085504	0.656057	20
ENSG00000101104	20	PABPC1L	43563189	rs6031848	20	43514210	T	C	0.725371	0.021	0.0117	0.0732	0.404472	0.0679354	2.62015e-09	0.0519195	0.0302125	0.0857091	0.81438	14
ENSG00000139192	12	TAPBPL	6568269	rs2244083	12	6570539	A	T	0.701998	-0.0203	0.0116	0.08109	-0.578546	0.0661119	2.11447e-18	0.0350879	0.0204472	0.0861577	0.0478479	20
ENSG00000154874	17	CCDC144B	18480415	rs145802221	17	16867111	G	A	0.965817	0.0518	0.0295	0.07867	1.08465	0.134258	6.53837e-16	0.0477573	0.0278327	0.0861858	0.333686	20
ENSG00000137274	6	BPHL	3136210	rs3799216	6	3150515	C	T	0.268552	0.0213	0.0122	0.08048	-0.635965	0.0695195	5.79914e-20	-0.0334924	0.0195297	0.0863547	0.217782	20
ENSG00000184385	21	C21orf128	43525444	rs1571736	21	43527953	C	T	0.733551	-0.0202	0.0117	0.08602	-0.769702	0.0635494	9.13848e-34	0.0262439	0.0153543	0.0874106	0.933604	20
ENSG00000172346	22	CSDC2	41965256	rs5758432	22	42111693	T	C	0.179561	0.0232	0.0134	0.08221	0.767695	0.0739673	3.09511e-25	0.0302204	0.0176961	0.0876836	0.571141	20
ENSG00000163389	3	POGLUT1	119200670	rs116524207	3	119206620	C	T	0.934849	0.0361	0.0209	0.08502	-1.22767	0.122867	1.65418e-23	-0.0294052	0.0172766	0.08875	0.402047	20
ENSG00000160948	8	VPS28	145651465	rs190185812	8	145653903	G	C	0.938121	0.0555	0.032	0.0826	-1.18853	0.136699	3.48308e-18	-0.0466962	0.0274544	0.0889684	0.0517285	18
ENSG00000119979	10	FAM45A	120880547	rs34887065	10	120887989	G	A	0.572806	0.0183	0.0105	0.08205	0.480434	0.0633937	3.49373e-14	0.0380906	0.0224257	0.0894095	0.547041	20
ENSG00000109775	4	UFSP2	186333916	rs13107209	4	186348817	G	A	0.252483	-0.0207	0.0121	0.08703	-0.88189	0.063152	2.56492e-44	0.0234723	0.0138231	0.0894985	0.969357	20
ENSG00000188004	1	C1orf204	159814700	rs7418910	1	159805731	C	T	0.84574	-0.0251	0.0146	0.08674	-0.849571	0.0839502	4.50657e-24	0.0295443	0.0174314	0.0900953	0.40053	13
ENSG00000112234	6	FBXL4	99358591	rs2743877	6	99319240	T	A	0.505843	-0.0179	0.0105	0.08746	-0.813166	0.0537766	1.17412e-51	0.0220127	0.0129943	0.0902596	0.733023	20
ENSG00000259295	15	.	85745902	rs2019611	15	85122620	C	A	0.729052	0.0216	0.0124	0.0826	0.495654	0.0686871	5.34935e-13	0.0435788	0.025736	0.0903987	0.246801	20
ENSG00000235471	1	.	168051625	rs6668186	1	168109501	A	G	0.821666	0.0242	0.014	0.08385	0.631204	0.0749801	3.82029e-17	0.0383394	0.0226426	0.090409	0.0444482	20
ENSG00000134184	1	GSTM1	110240871	rs574344	1	110213514	A	T	0.0890499	0.0348	0.0202	0.08418	0.958628	0.104568	4.84128e-20	0.0363019	0.0214406	0.0904297	0.414244	18
ENSG00000163072	2	NOSTRIN	169682536	rs62176784	2	169744551	A	G	0.685637	-0.02	0.0113	0.07609	0.389611	0.0695455	2.11594e-08	-0.0513333	0.0304163	0.0914709	0.964058	13
ENSG00000158234	3	FAIM	138339833	rs6771237	3	138247854	T	A	0.524191	-0.0206	0.0119	0.08291	0.453929	0.06198	2.4104e-13	-0.0453815	0.0269379	0.0920519	0.587275	20
ENSG00000162869	2	PPP1R21	48705131	rs77134676	2	48667649	G	C	0.825056	-0.0244	0.0141	0.08333	-0.615217	0.0863663	1.05337e-12	0.0396608	0.0235853	0.0926489	0.543818	20
ENSG00000227533	1	SLC2A1-AS1	43436874	rs841839	1	43430084	C	A	0.5246	0.0183	0.0108	0.08874	-0.683915	0.0572926	7.5707e-33	-0.0267577	0.0159497	0.0934198	0.74663	20
ENSG00000179698	8	KIAA1875	145167923	rs11780218	8	145255948	G	A	0.572689	0.0208	0.012	0.08227	-0.42501	0.0641147	3.38176e-11	-0.04894	0.0291839	0.0935518	0.00905826	8
ENSG00000263809	17	.	8279230	rs373085	17	8272206	T	C	0.327568	-0.0191	0.0113	0.09086	-0.738677	0.0608265	6.1731e-34	0.025857	0.0154451	0.0941056	0.261717	20
ENSG00000165929	14	TC2N	92289987	rs4900089	14	92294852	C	T	0.565151	-0.0178	0.0106	0.0927	-0.85222	0.0526019	4.93493e-59	0.0208866	0.0125047	0.0948606	0.428218	20
ENSG00000176623	8	FAM82B	87503536	rs6651267	8	87535573	G	A	0.283452	-0.0211	0.0122	0.08464	0.433189	0.0679978	1.88254e-10	-0.0487085	0.0291826	0.0950988	0.497907	20
ENSG00000162669	1	HFM1	91798374	rs74843031	1	91782011	G	A	0.919598	0.0328	0.0193	0.08978	-0.861989	0.100848	1.25919e-17	-0.0380515	0.0228284	0.0955437	0.243528	11
ENSG00000137804	15	NUSAP1	41649070	rs28617619	15	41621741	C	T	0.739745	0.0204	0.012	0.09072	-0.571919	0.0690804	1.24176e-16	-0.0356694	0.0214198	0.0958617	0.991646	20
ENSG00000124098	20	FAM210B	54938845	rs6024831	20	54938464	A	G	0.923221	0.0345	0.0198	0.08109	0.598345	0.108297	3.29403e-08	0.057659	0.0346978	0.0965636	0.582059	16
ENSG00000182670	21	TTC3	38510469	rs2298682	21	38444890	A	G	0.502513	0.0182	0.0105	0.08426	-0.368266	0.0632816	5.90302e-09	-0.0494208	0.0297498	0.0966709	0.465666	20
ENSG00000086232	7	EIF2AK1	6080371	rs4560	7	6063283	C	T	0.572572	0.0184	0.0106	0.08206	-0.362824	0.0646578	2.00646e-08	-0.0507133	0.0305812	0.0972534	0.303656	20
ENSG00000260711	14	.	92224622	rs4900089	14	92294852	C	T	0.565151	-0.0178	0.0106	0.0927	-0.598876	0.0596168	9.62288e-24	0.0297223	0.0179454	0.0976685	0.555791	20
ENSG00000007080	19	CCDC124	18049312	rs8101684	19	18056814	G	C	0.381325	-0.0196	0.0114	0.08558	-0.381083	0.065717	6.67756e-09	0.0514324	0.0312019	0.0992762	0.406666	9
ENSG00000204084	1	INPP5B	38369549	rs12751325	1	38289383	T	C	0.711581	-0.0207	0.0122	0.09039	0.469676	0.0684194	6.66518e-12	-0.044073	0.026757	0.0995265	0.17542	20
ENSG00000101361	20	NOP56	2635915	rs6138678	20	2633296	G	C	0.820673	-0.0236	0.0141	0.0935	-0.681176	0.0749939	1.05538e-19	0.0346459	0.021048	0.0997544	0.688763	20
ENSG00000177042	11	TMEM80	700322	rs11246253	11	670493	T	A	0.539617	-0.0174	0.0105	0.09665	0.716918	0.0565101	7.02239e-37	-0.0242706	0.0147704	0.100345	0.433615	20
ENSG00000148384	9	INPP5E	139328672	rs34936112	9	139327062	G	A	0.693701	-0.0259	0.0152	0.08859	0.424582	0.068785	6.71797e-10	-0.0610012	0.0371389	0.100484	0.0435156	20
ENSG00000143147	1	GPR161	168080409	rs12728893	1	168115202	G	A	0.777726	0.022	0.013	0.08991	0.479918	0.0704967	9.91967e-12	0.0458412	0.0279124	0.100523	0.0961262	20
ENSG00000034533	3	ASTE1	130739606	rs2674616	3	130911090	T	C	0.208075	-0.022	0.0129	0.08672	-0.450733	0.0741351	1.20271e-09	0.0488094	0.0297247	0.10058	0.246029	20
ENSG00000230133	20	.	24192813	rs6049366	20	24045580	T	C	0.955183	-0.0469	0.0283	0.09747	1.32794	0.13563	1.23189e-22	-0.0353179	0.0216143	0.102259	0.779884	7
ENSG00000163382	1	APOA1BP	156562822	rs4661188	1	156560502	A	G	0.260196	-0.0197	0.0119	0.0961	-0.624795	0.0635361	8.05961e-23	0.0315303	0.0193143	0.102576	0.607765	20
ENSG00000066185	1	ZMYND12	42908969	rs141722107	1	43003465	A	T	0.844046	-0.0239	0.0142	0.09234	0.532171	0.0833924	1.75322e-10	-0.0449104	0.0275956	0.103642	0.796209	14
ENSG00000166326	11	TRIM44	35757064	rs792650	11	35843085	T	G	0.644093	0.0186	0.0112	0.09745	-0.508573	0.0634175	1.06225e-15	-0.0365729	0.0224897	0.103905	0.456953	20
ENSG00000127022	5	CANX	179131777	rs13182141	5	179126632	C	T	0.48399	0.0184	0.011	0.09313	0.420895	0.0625148	1.66514e-11	0.0437164	0.0269293	0.104509	0.925851	20
ENSG00000268895	19	A1BG-AS1	58862833	rs61514202	19	58844606	C	A	0.955241	-0.0423	0.0253	0.09356	0.915447	0.137806	3.07377e-11	-0.0462069	0.0284986	0.104938	0.857573	13
ENSG00000123977	2	WDR69	228762415	rs10201575	2	228728955	G	A	0.872444	0.0259	0.0156	0.09673	-0.645923	0.0877218	1.79408e-13	-0.0400977	0.0247578	0.105319	0.472392	9
ENSG00000081277	1	PKP1	201277350	rs56287879	1	201237953	C	A	0.884481	0.0273	0.0166	0.101	0.840647	0.091357	3.52062e-20	0.032475	0.0200596	0.105463	0.627095	18
ENSG00000253288	8	.	138958750	rs912729	8	139096049	T	G	0.541545	-0.0174	0.0107	0.1024	-0.802492	0.0543571	2.52466e-49	0.0216825	0.0134141	0.10601	0.907252	20
ENSG00000171130	7	ATP6V0E2	149573922	rs6949468	7	149584976	T	C	0.611196	0.0186	0.0112	0.09617	0.447299	0.0639883	2.74237e-12	0.0415829	0.0257361	0.10615	0.917456	17
ENSG00000123870	19	ZNF137P	53096209	rs10401627	19	53104601	G	C	0.545109	-0.0185	0.011	0.09166	-0.35615	0.0633979	1.93515e-08	0.0519444	0.0322403	0.107144	0.319976	8
ENSG00000204929	2	.	65895256	rs10190233	2	65640229	A	G	0.334638	-0.0182	0.0112	0.1045	0.695094	0.0638415	1.31774e-27	-0.0261835	0.0162914	0.108011	0.00870899	20
ENSG00000244694	6	PTCHD4	47941094	rs1328982	6	47841605	G	T	0.307409	0.018	0.0111	0.1065	-0.584771	0.0646311	1.45836e-19	-0.0307813	0.0192843	0.110447	0.00588034	20
ENSG00000146151	6	HMGCLL1	55371589	rs7744369	6	55340836	C	T	0.873203	-0.026	0.0158	0.09852	-0.584715	0.0893145	5.88229e-11	0.0444661	0.0278623	0.110505	0.480421	20
ENSG00000215475	13	SIAH3	46389617	rs4942432	13	46351891	C	T	0.15911	-0.0239	0.0144	0.09638	0.49881	0.0862486	7.32046e-09	-0.047914	0.0300339	0.110639	0.954678	13
ENSG00000150687	11	PRSS23	86582993	rs11234689	11	86259006	A	G	0.701765	0.0185	0.0113	0.1002	-0.475823	0.0679348	2.48562e-12	-0.03888	0.0243885	0.110892	0.4091	20
ENSG00000253974	8	NRG1-IT1	31940363	rs327341	8	31864164	T	G	0.260021	-0.0194	0.0119	0.1035	0.550514	0.0722998	2.6508e-14	-0.0352398	0.022106	0.110908	0.264915	20
ENSG00000142173	21	COL6A2	47535387	rs9978018	21	47526240	G	A	0.33943	-0.0184	0.0113	0.1027	0.500176	0.0651129	1.57036e-14	-0.0367871	0.0230941	0.111177	0.508066	20
ENSG00000206344	6	HCG27	31168641	rs2523612	6	31321123	G	T	0.140879	0.033	0.0199	0.09857	-0.573181	0.10017	1.05235e-08	-0.0575735	0.0361471	0.111215	0.0262742	20
ENSG00000183604	16	.	30290462	rs11644392	16	30328317	T	C	0.535351	0.0226	0.0142	0.1104	-1.01824	0.0459585	9.19949e-109	-0.0221952	0.0139816	0.112409	0.0516832	20
ENSG00000145979	6	TBC1D7	13301928	rs2439555	6	13332821	C	T	0.665712	0.0179	0.0111	0.1075	-0.555785	0.0645923	7.66491e-18	-0.0322067	0.0203195	0.112963	0.608077	20
ENSG00000153885	19	KCTD15	34296752	rs961499	19	34281696	T	C	0.304663	-0.019	0.0115	0.09997	0.39016	0.0697445	2.21731e-08	-0.048698	0.0307337	0.113077	0.0515382	15
ENSG00000187676	13	B3GALTL	31840243	rs1849166	13	31863320	A	T	0.278252	-0.0191	0.0116	0.09996	0.408398	0.0706923	7.59874e-09	-0.0467681	0.0295348	0.113309	0.195657	20
ENSG00000106066	7	CPVL	29134957	rs4509208	7	29193271	C	T	0.614059	0.0175	0.0108	0.1044	0.474681	0.0642546	1.49613e-13	0.0368669	0.023293	0.11348	0.106922	13
ENSG00000145700	5	ANKRD31	74448401	rs10942732	5	74538259	A	G	0.636029	-0.0177	0.0108	0.1021	0.377336	0.0650526	6.61291e-09	-0.0469078	0.0297422	0.114762	0.396314	20
ENSG00000104432	8	IL7	79652868	rs1441850	8	79657666	T	C	0.739102	-0.0193	0.012	0.1086	0.512214	0.0680969	5.40062e-14	-0.0376795	0.0239573	0.115769	0.423963	20
ENSG00000204934	7	ATP6V0E2-AS1	149571242	rs4725835	7	149568291	A	G	0.374664	-0.0173	0.0108	0.1092	-0.523546	0.0641698	3.38485e-16	0.0330439	0.0210224	0.115987	0.475183	20
ENSG00000073146	22	MOV10L1	50564213	rs2235351	22	50520896	G	A	0.904464	0.03	0.0184	0.1024	0.713762	0.12147	4.20222e-09	0.0420308	0.0267529	0.116165	0.769278	20
ENSG00000183060	15	LYSMD4	100264836	rs1808723	15	100262828	A	T	0.375774	0.0182	0.0114	0.1112	0.530555	0.063429	6.03473e-17	0.0343037	0.0218748	0.116838	0.926682	20
ENSG00000175787	9	ZNF169	97042664	rs10993130	9	97030859	C	G	0.82973	0.0227	0.014	0.1054	0.515947	0.0844649	1.00624e-09	0.0439968	0.0280743	0.117078	0.273634	8
ENSG00000144668	3	ITGA9	37679305	rs6772967	3	37444134	A	G	0.544408	-0.0171	0.0105	0.1049	-0.362627	0.0639071	1.39274e-08	0.0471559	0.0301244	0.117495	0.546251	20
ENSG00000124299	19	PEPD	33945278	rs56187503	19	33853260	C	T	0.565385	0.0166	0.0105	0.1138	-0.571998	0.0607152	4.4677e-21	-0.0290211	0.0186134	0.11896	0.509157	20
ENSG00000253771	13	TPTE2P1	25520720	rs9805186	13	25555981	C	T	0.889973	-0.027	0.0172	0.1162	-1.1909	0.0949808	4.60772e-36	0.022672	0.0145556	0.119326	0.396254	20
ENSG00000123739	4	PLA2G12A	110641189	rs72674868	4	110655957	C	A	0.568014	0.0186	0.0115	0.1059	0.352967	0.0634397	2.63945e-08	0.0526962	0.0339297	0.120399	0.563887	8
ENSG00000232973	2	CYP1B1-AS1	38355894	rs6737183	2	38380958	G	T	0.961201	0.0468	0.029	0.1066	-0.781545	0.138327	1.60475e-08	-0.0598814	0.0385899	0.120725	0.293423	20
ENSG00000184428	8	TOP1MT	144414351	rs3812434	8	144357672	C	T	0.702933	-0.0183	0.0115	0.1124	0.47508	0.0686329	4.45185e-12	-0.0385199	0.0248379	0.120937	0.0461527	20
ENSG00000254685	1	FPGT	74681846	rs11210418	1	74582677	C	T	0.508648	0.0163	0.0104	0.117	0.597513	0.0593161	7.24515e-24	0.0272797	0.0176149	0.12146	0.882868	20
ENSG00000077549	1	CAPZB	19738666	rs6889	1	19665497	A	C	0.790931	-0.0203	0.0129	0.1151	0.646633	0.0757127	1.33507e-17	-0.0313934	0.0202853	0.12172	0.155449	20
ENSG00000177465	14	ACOT4	74060805	rs10137768	14	74073492	C	T	0.605119	0.023	0.0145	0.1112	-0.445001	0.0633353	2.12376e-12	-0.0516853	0.0334042	0.121799	0.00538436	20
ENSG00000110851	12	PRDM4	108140846	rs4964614	12	108115899	G	T	0.606229	0.0231	0.0144	0.1097	-0.37082	0.063458	5.11003e-09	-0.0622944	0.0402695	0.121879	0.120326	20
ENSG00000170571	5	EMB	49715554	rs7293426	5	49552004	T	A	0.449982	0.0222	0.0142	0.1166	0.597772	0.0593345	7.15439e-24	0.0371379	0.0240392	0.122373	0.269773	20
ENSG00000135828	1	RNASEL	182550580	rs3754289	1	182575671	G	A	0.644209	-0.0173	0.0111	0.1201	-0.694411	0.0615238	1.52355e-29	0.0249132	0.0161364	0.12261	0.0938291	20
ENSG00000150076	10	C10orf68	33002049	rs12256909	10	32954847	T	C	0.90873	0.0283	0.018	0.1152	0.83651	0.102572	3.48215e-16	0.0338311	0.0219142	0.122638	0.406385	20
ENSG00000228451	8	SDAD1P1	26238622	rs4872431	8	26233074	T	C	0.889739	-0.0258	0.0166	0.1207	-1.25063	0.10094	2.96842e-35	0.0206296	0.0133773	0.123042	0.370431	20
ENSG00000244558	20	.	43349097	rs6103818	20	43303596	A	T	0.844396	-0.0251	0.016	0.1167	-0.657198	0.0798118	1.80539e-16	0.0381924	0.0247837	0.123309	0.659103	13
ENSG00000133116	13	KL	33615244	rs75535087	13	33585338	C	T	0.898387	0.0379	0.0238	0.1115	-0.611105	0.100363	1.13657e-09	-0.0620188	0.0402557	0.123409	0.179861	10
ENSG00000189306	22	RRP7A	42910891	rs136988	22	42946371	C	T	0.84352	0.0263	0.0168	0.117	-0.632561	0.0809776	5.64902e-15	-0.041577	0.0270868	0.124795	0.434368	20
ENSG00000178927	17	C17orf62	80404585	rs9896620	17	80411207	C	G	0.874664	-0.0259	0.0164	0.1149	0.618324	0.0953182	8.75925e-11	-0.0418874	0.027298	0.124919	0.781469	12
ENSG00000184619	17	KRBA2	8275992	rs1695213	17	8279324	T	C	0.327977	-0.0177	0.0114	0.1224	-0.616001	0.0638363	4.93075e-22	0.0287337	0.0187445	0.125297	0.813512	20
ENSG00000231312	2	.	39778130	rs13418997	2	39504654	A	G	0.602314	0.0171	0.0108	0.1146	0.395136	0.0645612	9.33819e-10	0.0432763	0.0282322	0.125308	0.985204	20
ENSG00000234912	17	LINC00338	75086933	rs60743284	17	75076332	A	C	0.862978	0.0245	0.0155	0.1146	0.575052	0.0918277	3.79356e-10	0.0426048	0.0277994	0.12538	0.99266	10
ENSG00000261003	6	.	170725820	rs4710794	6	170647219	A	G	0.105352	0.0296	0.0191	0.1209	1.03089	0.100382	9.6614e-25	0.0287131	0.0187375	0.125427	0.337395	16
ENSG00000223385	17	COX10-AS1	13952692	rs16940865	17	13975431	C	A	0.791925	-0.02	0.0127	0.1143	-0.479233	0.0731714	5.77462e-11	0.0417333	0.027256	0.125729	0.789307	9
ENSG00000162419	1	GMEB1	29020554	rs525212	1	29107510	A	G	0.403237	0.0169	0.0107	0.1151	-0.397241	0.0641192	5.8156e-10	-0.0425435	0.0277974	0.125896	0.626953	20
ENSG00000232300	17	FAM215B	44638178	rs199449	17	44808902	G	A	0.765163	0.0193	0.0123	0.1151	-0.491749	0.074551	4.21997e-11	-0.0392477	0.0257107	0.126883	0.466663	20
ENSG00000241549	6	GUSBP2	26881798	rs9366675	6	26936723	C	T	0.869405	0.0262	0.017	0.1221	0.855611	0.0821606	2.14306e-25	0.0306214	0.0200852	0.127366	0.193095	20
ENSG00000103021	16	CCDC113	58291400	rs56951299	16	58305174	A	G	0.887402	-0.0258	0.0164	0.1165	0.583887	0.0951001	8.26763e-10	-0.0441867	0.028995	0.127524	0.45545	15
ENSG00000092036	14	HAUS4	23420903	rs1951120	14	23429713	T	C	0.551712	-0.0166	0.0107	0.1209	-0.473473	0.0617932	1.82768e-14	0.0350601	0.0230576	0.128374	0.401757	20
ENSG00000215146	10	.	42832963	rs2489699	10	42843933	A	G	0.438004	-0.0166	0.0109	0.1272	-0.956594	0.0489441	4.58454e-85	0.0173532	0.0114291	0.12893	0.795667	20
ENSG00000106086	7	PLEKHA8	30118558	rs62446689	7	30098998	C	T	0.851583	-0.0226	0.0147	0.1243	-0.7182	0.0811691	8.89481e-19	0.0314675	0.0207745	0.129843	0.419	20
ENSG00000135297	6	MTO1	74195130	rs4708056	6	74170372	T	C	0.820907	-0.0209	0.0137	0.1277	0.889382	0.0767266	4.54706e-31	-0.0234995	0.0155368	0.130406	0.70525	20
ENSG00000213963	2	.	178202827	rs6745756	2	178148470	A	T	0.678567	0.0181	0.0118	0.125	0.555672	0.065944	3.5638e-17	0.0325732	0.0215845	0.131273	0.960804	20
ENSG00000180398	2	MCFD2	47149001	rs7601491	2	47150626	A	G	0.824004	-0.0209	0.0137	0.1263	0.760605	0.0743794	1.51637e-24	-0.0274781	0.0182113	0.131337	0.609226	20
ENSG00000260708	22	.	47158125	rs12389	22	47158179	G	A	0.647248	0.0171	0.0112	0.1257	0.615566	0.0629604	1.41282e-22	0.0277793	0.0184151	0.131426	0.525114	20
ENSG00000101255	20	TRIB3	369732	rs11698987	20	355167	A	G	0.599977	-0.0174	0.0112	0.1211	-0.402091	0.0644969	4.53899e-10	0.0432738	0.0287063	0.13169	0.998282	15
ENSG00000151773	13	CCDC122	44425954	rs12428020	13	44420473	G	A	0.474056	-0.0162	0.0105	0.1225	-0.418179	0.0626528	2.4799e-11	0.0387394	0.0257709	0.132782	0.333515	20
ENSG00000234377	13	POU4F1-AS1	79172925	rs9593344	13	79156510	C	T	0.75669	0.0193	0.0126	0.1244	-0.57885	0.0760926	2.80134e-14	-0.033342	0.0222042	0.133198	0.890575	20
ENSG00000120647	12	CCDC77	525125	rs486098	12	388657	C	T	0.734019	0.0183	0.012	0.1269	0.591104	0.0689286	9.85685e-18	0.030959	0.0206195	0.133241	0.583561	20
ENSG00000179630	13	LACC1	44460743	rs12428020	13	44420473	G	A	0.474056	-0.0162	0.0105	0.1225	-0.394569	0.0629799	3.72805e-10	0.0410574	0.0274064	0.134108	0.322344	20
ENSG00000165695	9	AK8	135677564	rs2771990	9	135711437	A	G	0.226773	-0.0191	0.0126	0.1298	-0.669483	0.0731414	5.52383e-20	0.0285295	0.0190768	0.134783	0.855312	20
ENSG00000177990	12	DPY19L2	64007706	rs7298722	12	64091387	T	G	0.828795	-0.0212	0.0139	0.1273	0.568499	0.0771123	1.67638e-13	-0.0372912	0.0249681	0.135292	0.350402	20
ENSG00000264920	17	.	45970899	rs57263871	17	45951158	C	T	0.631939	-0.0176	0.0114	0.1227	-0.380266	0.0656656	6.99908e-09	0.0462834	0.0310261	0.135763	0.771107	20
ENSG00000108384	17	RAD51C	56790818	rs34683543	17	56520036	C	A	0.775155	0.0189	0.0126	0.1335	0.911353	0.0662715	4.96677e-43	0.0207384	0.0139076	0.135921	0.408815	20
ENSG00000130414	2	NDUFA10	240898343	rs4149547	2	240933308	C	T	0.663141	0.0173	0.0113	0.1274	-0.443166	0.0674803	5.12239e-11	-0.0390373	0.026182	0.135963	0.266996	20
ENSG00000242866	15	STRC	43951027	rs8033846	15	44035363	A	C	0.274512	-0.0182	0.0118	0.1221	0.388727	0.0693894	2.11764e-08	-0.0468196	0.031485	0.137004	0.840411	20
ENSG00000235513	22	.	41609378	rs3721	22	41627073	C	T	0.623232	0.0165	0.0109	0.1321	0.478942	0.0629904	2.88411e-14	0.0344509	0.0232052	0.137643	0.0685206	20
ENSG00000196653	3	ZNF502	44759729	rs56084453	3	44762830	A	G	0.787835	-0.0199	0.0133	0.1348	-0.798921	0.0699605	3.33737e-30	0.0249086	0.0167897	0.137926	0.579393	20
ENSG00000224318	3	CHL1-AS2	238232	rs76556748	3	238321	C	G	0.899673	-0.0269	0.0176	0.1262	-0.620133	0.101784	1.11078e-09	0.0433778	0.0292604	0.138214	0.516854	14
ENSG00000186446	3	ZNF501	44774831	rs56084453	3	44762830	A	G	0.787835	-0.0199	0.0133	0.1348	-0.762816	0.0708181	4.6935e-27	0.0260875	0.0176028	0.138337	0.273188	20
ENSG00000006695	17	COX10	14042403	rs11869542	17	13918737	G	A	0.794963	-0.0195	0.0128	0.1264	-0.477482	0.0749766	1.90999e-10	0.0408392	0.0275637	0.138438	0.897551	19
ENSG00000029639	6	TFB1M	155607135	rs1334687	6	155635637	A	C	0.403529	0.0158	0.0106	0.1361	0.722825	0.0572234	1.41308e-36	0.0218587	0.0147664	0.138794	0.782724	20
ENSG00000242612	16	DECR2	457156	rs3743890	16	456416	T	G	0.491703	-0.0184	0.012	0.1251	0.359208	0.0634309	1.4877e-08	-0.0512239	0.0346098	0.138863	0.158945	20
ENSG00000196839	20	ADA	43264518	rs452159	20	43271102	G	T	0.747341	-0.0195	0.0127	0.1265	-0.415602	0.0761269	4.77915e-08	0.0469199	0.0317436	0.139385	0.721398	7
ENSG00000204740	10	C10orf112	19786054	rs9663503	10	19777189	T	C	0.701823	-0.0173	0.0115	0.132	0.544045	0.069219	3.84849e-15	-0.0317988	0.0215216	0.139534	0.974921	20
ENSG00000008283	17	CYB561	61516702	rs2447445	17	61263964	G	C	0.493163	-0.0209	0.0141	0.1394	0.802246	0.0538945	4.09369e-50	-0.0260519	0.0176626	0.140219	0.455231	20
ENSG00000196922	8	ZNF252P	146213628	rs111772264	8	146183076	A	G	0.894531	-0.0268	0.018	0.1374	-0.9292	0.0917925	4.37568e-24	0.028842	0.0195799	0.14074	0.154701	13
ENSG00000133704	12	IPO8	30815421	rs12579616	12	30775978	C	T	0.745004	0.0181	0.0121	0.1342	0.56216	0.0714392	3.57277e-15	0.0321972	0.0219096	0.141683	0.0922675	20
ENSG00000148459	10	PDSS1	27011157	rs2209350	10	26987779	A	G	0.638191	0.0165	0.011	0.1323	-0.463499	0.0639011	4.06511e-13	-0.0355988	0.0242347	0.141855	0.470057	20
ENSG00000168405	6	CMAHP	25149996	rs302983	6	25114766	T	C	0.831834	0.0213	0.0143	0.1352	-0.672097	0.0798881	3.99711e-17	-0.0316918	0.0216076	0.142458	0.425999	20
ENSG00000136868	9	SLC31A1	116006529	rs41280229	9	116025982	A	C	0.77609	-0.0196	0.013	0.1299	0.457967	0.0730309	3.59067e-10	-0.0427979	0.0291953	0.142671	0.732773	20
ENSG00000205571	5	SMN2	69359849	rs474776	5	68508207	T	C	0.0860699	-0.0311	0.0207	0.1343	-0.71817	0.110002	6.6338e-11	0.0433045	0.0295766	0.143154	0.19858	4
ENSG00000134765	18	DSC1	28726009	rs1816632	18	28742268	C	A	0.361926	-0.0158	0.0108	0.1426	-1.1346	0.0436835	9.91793e-149	0.0139256	0.00953382	0.144112	0.724911	20
ENSG00000182366	8	FAM87A	329554	rs9692904	8	317126	T	C	0.851467	-0.0236	0.0159	0.1396	0.712992	0.0872954	3.14641e-16	-0.0331	0.0226656	0.144192	0.560642	20
ENSG00000141140	17	MYO19	34875380	rs8070260	17	34866915	A	G	0.474816	-0.0157	0.0105	0.1348	0.414524	0.0626218	3.60466e-11	-0.0378748	0.0259685	0.144705	0.962062	12
ENSG00000178222	4	RNF212	1078694	rs4974629	4	1135350	A	G	0.307584	0.0167	0.0113	0.138	-0.557921	0.0640496	3.01819e-18	-0.0299326	0.0205432	0.145101	0.034362	20
ENSG00000153291	6	SLC25A27	46635017	rs2270450	6	46644875	C	T	0.721398	0.0172	0.0117	0.1425	-0.699614	0.0648631	4.00843e-27	-0.024585	0.0168781	0.145222	0.183527	20
ENSG00000113231	5	PDE8B	76615953	rs335608	5	76746715	T	A	0.545635	-0.0156	0.0105	0.1355	0.449602	0.0620469	4.28763e-13	-0.0346974	0.0238398	0.145548	0.864226	20
ENSG00000229018	7	.	72515906	rs73137172	7	74126168	C	T	0.89383	0.0291	0.0194	0.133	-0.592049	0.0985549	1.88633e-09	-0.0491513	0.0337736	0.145581	NA	NA
ENSG00000250312	4	ZNF718	141082	rs6815339	4	122874	C	G	0.554984	0.016	0.0109	0.1398	-0.639252	0.0590947	2.84685e-27	-0.0250292	0.0172074	0.145791	0.742229	20
ENSG00000198185	20	ZNF334	45135949	rs2007937	20	45153350	A	T	0.809104	0.0196	0.0132	0.1388	-0.580394	0.0813771	9.88164e-13	-0.0337702	0.0232308	0.146035	0.846724	14
ENSG00000166263	17	STXBP4	53143867	rs34918041	17	53048027	C	T	0.700304	-0.0169	0.0114	0.1393	-0.527125	0.0715755	1.77675e-13	0.0320607	0.0220605	0.146139	0.0239746	20
ENSG00000172794	17	RAB37	72705095	rs73359298	17	72657097	C	G	0.87817	0.0243	0.0162	0.1345	0.557218	0.0985388	1.56021e-08	0.0436095	0.0300785	0.147098	0.947635	7
ENSG00000243899	10	BMS1P7	49287760	rs2438988	10	49370090	A	G	0.3614	-0.0222	0.0153	0.1471	-0.939322	0.0547494	5.59677e-66	0.0236341	0.0163465	0.148228	0.15567	20
ENSG00000054392	1	HHAT	210675617	rs910033	1	210578831	A	G	0.230513	0.0181	0.0124	0.1449	0.690016	0.0702143	8.58982e-23	0.0262313	0.0181677	0.148785	0.037936	20
ENSG00000228716	5	DHFR	79936424	rs408626	5	79951133	T	C	0.574091	0.0152	0.0105	0.1495	-0.887474	0.0518036	8.63961e-66	-0.0171273	0.0118735	0.149168	0.261125	20
ENSG00000145982	6	FARS2	5516700	rs2773320	6	5261681	A	G	0.742608	0.0241	0.0164	0.1412	-0.546324	0.0730366	7.42475e-14	-0.044113	0.0305926	0.149316	0.471196	20
ENSG00000197020	19	ZNF100	21927999	rs7252798	19	21908053	C	T	0.560594	0.0156	0.0108	0.1502	-0.981658	0.0478907	2.24939e-93	-0.0158915	0.0110291	0.149621	0.823168	20
ENSG00000170703	17	TTLL6	46867086	rs4793602	17	46879964	G	A	0.34428	0.0162	0.011	0.1405	-0.454957	0.0671702	1.25971e-11	-0.0356078	0.0247431	0.150122	0.144245	20
ENSG00000145198	3	VWA5B2	183954167	rs843350	3	183946274	T	C	0.769721	0.0186	0.0126	0.1404	0.497376	0.0781353	1.94564e-10	0.0373963	0.0260052	0.150426	0.401001	20
ENSG00000233974	5	.	21482778	rs4452532	5	21398502	G	A	0.898621	0.0349	0.0238	0.1426	0.819763	0.112448	3.09673e-13	0.0425733	0.0296143	0.15055	0.709887	14
ENSG00000243710	1	WDR65	43678924	rs2025591	1	43645751	C	A	0.762475	-0.0181	0.0124	0.1438	0.571628	0.0702309	3.97705e-16	-0.031664	0.0220385	0.150787	0.94392	20
ENSG00000110660	11	SLC35F2	107730368	rs61906861	11	107730204	C	T	0.60582	0.0155	0.0106	0.1441	-0.482837	0.0632091	2.19384e-14	-0.0321019	0.0223522	0.150949	0.318016	20
ENSG00000196821	6	C6orf106	34609850	rs11754773	6	34577257	A	G	0.893362	0.0291	0.0197	0.1399	-0.638768	0.104781	1.08622e-09	-0.0455564	0.0317331	0.151112	0.356697	20
ENSG00000110871	12	COQ5	120956657	rs10849759	12	120994488	T	A	0.678743	-0.0165	0.0112	0.1394	-0.426063	0.0690653	6.87285e-10	0.0387267	0.0270264	0.15188	0.835334	14
ENSG00000156171	1	DRAM2	111671396	rs3762374	1	111682118	C	T	0.710237	-0.0169	0.0117	0.1507	-0.746126	0.0680519	5.68805e-28	0.0226503	0.0158165	0.152124	0.86932	20
ENSG00000112031	6	MTRF1L	153316158	rs503366	6	153333550	T	C	0.503681	-0.0153	0.0104	0.1432	-0.389045	0.0629484	6.39497e-10	0.0393271	0.027479	0.152383	0.224467	20
ENSG00000139190	12	VAMP1	6575778	rs13842	12	6572561	A	T	0.29397	0.0168	0.0116	0.1477	0.548702	0.0646907	2.21491e-17	0.0306177	0.0214468	0.153403	0.0136652	20
ENSG00000171502	1	COL24A1	86408771	rs1507266	1	86590017	C	T	0.847727	-0.0213	0.0146	0.1442	0.604893	0.0882627	7.21536e-12	-0.0352129	0.0246773	0.1536	0.923732	20
ENSG00000269845	19	.	21934894	rs7252798	19	21908053	C	T	0.560594	0.0156	0.0108	0.1502	-0.539867	0.0610976	9.90707e-19	-0.028896	0.0202704	0.154006	0.839019	20
ENSG00000104043	15	ATP8B4	50312724	rs8038609	15	50416551	C	T	0.559367	0.0156	0.0107	0.1428	-0.426154	0.0628113	1.16344e-11	-0.0366065	0.0256814	0.15404	0.0976601	20
ENSG00000086991	11	NOX4	89190151	rs11018653	11	89317443	T	C	0.656772	0.016	0.0111	0.1514	-0.594555	0.0632974	5.82915e-21	-0.0269109	0.018888	0.154226	0.968199	20
ENSG00000059691	4	PET112	152636915	rs2406974	4	152601841	G	A	0.628082	0.0159	0.0109	0.1432	0.433048	0.0653496	3.43431e-11	0.0367165	0.0257731	0.154271	0.169471	20
ENSG00000165810	5	BTNL9	180477874	rs6884077	5	180373862	G	A	0.897452	0.0276	0.0188	0.143	-0.594401	0.100937	3.88913e-09	-0.0464333	0.0325965	0.154306	0.429684	20
ENSG00000213204	6	C6orf165	88169526	rs35332886	6	88141064	A	G	0.743134	-0.0171	0.0119	0.1519	-0.714063	0.0720836	3.91868e-23	0.0239475	0.0168396	0.155	0.684951	20
ENSG00000038002	4	AGA	178357790	rs11131799	4	178363378	G	A	0.348896	-0.0162	0.0113	0.1513	-0.652288	0.0633773	7.64463e-25	0.0248356	0.0174909	0.155631	0.405128	20
ENSG00000162174	11	ASRGL1	62132901	rs2513082	11	62090509	T	A	0.39979	-0.0154	0.0106	0.1474	0.424553	0.0653071	7.98519e-11	-0.0362734	0.0255833	0.156233	0.473216	18
ENSG00000242588	7	.	128214865	rs57653865	7	128339030	G	A	0.714152	-0.0164	0.0114	0.1518	-0.534046	0.0661027	6.52844e-16	0.030709	0.0216823	0.156683	0.99836	20
ENSG00000164823	8	OSGIN2	90927101	rs10102245	8	90650545	C	T	0.588232	0.0161	0.011	0.1444	0.358155	0.0640159	2.20913e-08	0.0449527	0.0317466	0.15678	0.0991253	20
ENSG00000198633	19	ZNF534	52944004	rs56902760	19	52924208	G	T	0.867243	0.0242	0.0168	0.1488	-0.712497	0.0937709	3.00103e-14	-0.0339651	0.023999	0.15699	0.130932	17
ENSG00000037042	17	TUBG2	40815173	rs2292750	17	40811781	C	T	0.448755	-0.0154	0.0107	0.1514	0.457814	0.0619307	1.44241e-13	-0.0336381	0.0238108	0.157736	0.527795	20
ENSG00000260774	5	.	215703	rs111277130	5	1634070	C	T	0.858654	-0.0229	0.0161	0.1546	-1.00146	0.0832731	2.58769e-33	0.0228666	0.0161886	0.157798	0.760975	20
ENSG00000198130	2	HIBCH	191131690	rs62182001	2	191199554	C	T	0.844747	-0.0209	0.0144	0.1452	0.533178	0.0882457	1.52245e-09	-0.0391989	0.0277762	0.158173	0.801186	13
ENSG00000230658	7	KLHL7-AS1	23143084	rs2072368	7	23146112	C	T	0.62744	-0.0151	0.0107	0.1599	-1.15308	0.0420267	9.99452e-166	0.0130954	0.00929178	0.158731	0.284486	20
ENSG00000107951	10	MTPAP	30631053	rs11007965	10	30584845	G	A	0.417845	-0.0155	0.0109	0.1556	-0.625177	0.0601227	2.52271e-25	0.024793	0.0175973	0.158863	0.931513	20
ENSG00000114805	3	PLCH1	155278112	rs115003386	3	155310977	G	C	0.952261	-0.0484	0.0337	0.151	-0.933421	0.131031	1.05095e-12	0.0518523	0.0368302	0.159168	0.444332	13
ENSG00000088756	18	ARHGAP28	6822716	rs11663818	18	6745713	A	G	0.520042	0.0153	0.0108	0.1558	-0.680688	0.057649	3.5722e-32	-0.0224773	0.0159801	0.159552	0.0266863	20
ENSG00000256576	12	.	132672763	rs28680649	12	132676878	C	T	0.497371	0.0156	0.011	0.1578	-0.635835	0.0586616	2.24841e-27	-0.0245347	0.0174475	0.159666	0.668657	20
ENSG00000169026	4	MFSD7	679424	rs116368462	4	683017	G	A	0.884013	-0.0243	0.0167	0.1446	-0.521182	0.095319	4.55749e-08	0.0466248	0.0331578	0.15968	0.530679	12
ENSG00000053702	12	NRIP2	2939612	rs11611125	12	2945386	G	C	0.828737	-0.0206	0.0142	0.1465	0.420166	0.0759555	3.17063e-08	-0.0490282	0.034939	0.160542	0.533945	6
ENSG00000237636	13	ANKRD26P3	19891849	rs9512690	13	19917967	T	C	0.411476	-0.0156	0.0111	0.1581	1.03726	0.0449768	1.1134e-117	-0.0150396	0.0107211	0.160676	0.480416	20
ENSG00000148600	10	CDHR1	85966893	rs7916271	10	85954220	C	T	0.493163	0.0155	0.011	0.1571	-0.793939	0.0541766	1.25817e-48	-0.0195229	0.0139189	0.16073	0.225464	20
ENSG00000134490	18	TMEM241	20897516	rs9944662	18	20953485	C	A	0.653325	-0.0157	0.011	0.1552	-0.512876	0.0676809	3.51311e-14	0.0306117	0.0218248	0.160733	0.784942	20
ENSG00000115129	2	TP53I3	24304517	rs10191964	2	24287598	G	A	0.838962	0.0209	0.0146	0.1509	0.579344	0.0859056	1.54132e-11	0.0360753	0.0257624	0.161421	0.712807	18
ENSG00000133063	1	CHIT1	203212362	rs4950932	1	203174864	T	C	0.79806	-0.0186	0.0132	0.1599	0.73534	0.0710293	4.07124e-25	-0.0252944	0.0181164	0.162649	0.408103	15
ENSG00000170889	19	RPS9	54728736	rs34924761	19	54708158	A	G	0.605645	-0.0205	0.0143	0.1518	0.404894	0.0662418	9.81691e-10	-0.0506306	0.0362763	0.162807	0.455966	12
ENSG00000099942	22	CRKL	21289875	rs6004914	22	21274587	A	G	0.205154	-0.0188	0.0131	0.1521	0.438318	0.0738493	2.93321e-09	-0.0428913	0.0307483	0.163041	0.809744	20
ENSG00000261126	18	.	77825374	rs8098075	18	77828160	T	C	0.261891	-0.0171	0.0122	0.1598	0.774031	0.063619	4.6784e-34	-0.0220921	0.0158659	0.163792	0.836047	20
ENSG00000163702	3	IL17RC	9967036	rs279597	3	9907331	C	A	0.365958	-0.0163	0.0115	0.1565	-0.467937	0.0635668	1.82079e-13	0.0348338	0.0250274	0.163975	0.592187	20
ENSG00000241878	22	PISD	32036447	rs8461	22	32015162	C	T	0.809746	-0.0191	0.0134	0.1537	-0.495201	0.0794997	4.69501e-10	0.0385702	0.0277591	0.164693	0.45635	20
ENSG00000106153	7	CHCHD2	56171765	rs4948103	7	56115601	C	T	0.805422	0.0192	0.0134	0.1508	-0.447362	0.0801408	2.375e-08	-0.0429183	0.0309244	0.165184	0.43395	20
ENSG00000124587	6	PEX6	42939283	rs10948059	6	42928461	C	T	0.521503	-0.0148	0.0106	0.1626	-0.681634	0.0573525	1.41636e-32	0.0217125	0.0156578	0.165536	0.850707	20
ENSG00000182632	10	CCNYL2	42937206	rs2801951	10	42970831	G	T	0.427194	0.0154	0.011	0.1622	0.587863	0.0607092	3.55229e-22	0.0261966	0.0189064	0.165871	0.613839	20
ENSG00000135976	2	ANKRD36	97854745	rs873886	2	98277804	C	T	0.254178	0.0169	0.0119	0.1541	-0.440935	0.0706034	4.2314e-10	-0.0383276	0.0276771	0.166109	0.342869	20
ENSG00000118514	6	ALDH8A1	135254894	rs9376087	6	135372231	A	G	0.521328	0.0146	0.0105	0.1653	0.817095	0.0534308	8.56837e-53	0.0178682	0.0129034	0.166125	0.289749	20
ENSG00000136270	7	TBRG4	45145672	rs2289375	7	45144403	C	T	0.717833	-0.0165	0.0116	0.1544	-0.401362	0.0680889	3.75428e-09	0.0411101	0.0297312	0.166749	0.363136	20
ENSG00000112394	6	SLC16A10	111476963	rs389077	6	111703386	T	C	0.936718	-0.0299	0.0211	0.1575	-0.740685	0.119512	5.73334e-10	0.0403681	0.0292223	0.167152	0.428466	20
ENSG00000103175	16	WFDC1	84345851	rs4557	16	84363195	A	G	0.325231	0.0171	0.0122	0.1596	0.520152	0.064339	6.23874e-16	0.032875	0.0238046	0.167268	0.347739	20
ENSG00000095383	9	TBC1D2	100989613	rs2417893	9	100977392	C	T	0.436894	-0.0147	0.0105	0.1632	-0.473338	0.062692	4.34571e-14	0.031056	0.022561	0.168656	0.222762	20
ENSG00000164253	5	WDR41	76819115	rs10078089	5	76780524	A	C	0.65274	-0.0152	0.0109	0.1638	0.533415	0.0625039	1.41254e-17	-0.0284957	0.0207054	0.168746	0.216453	20
ENSG00000116783	1	TNNI3K	74837024	rs17591703	1	74666833	A	G	0.589985	-0.015	0.0106	0.1574	-0.377977	0.0643116	4.17069e-09	0.0396849	0.0288454	0.16889	0.925695	20
ENSG00000143340	1	FAM163A	179748815	rs17279065	1	179733193	A	G	0.618149	-0.0152	0.0108	0.1566	-0.420553	0.0651918	1.1111e-10	0.0361429	0.0262845	0.169112	0.977932	18
ENSG00000141698	17	NT5C3L	39986929	rs1836878	17	39986654	G	A	0.253944	-0.0169	0.012	0.1596	0.467108	0.0742908	3.22478e-10	-0.0361801	0.0263265	0.169354	0.909262	20
ENSG00000154319	8	FAM167A	11305598	rs2409814	8	11606152	C	G	0.438413	0.0151	0.0107	0.1583	0.374947	0.0633033	3.16079e-09	0.0402724	0.0293362	0.169818	0.847638	20
ENSG00000155530	7	LRGUK	133880697	rs1986692	7	133743393	A	G	0.606112	0.0154	0.0111	0.165	0.575794	0.0616129	9.15885e-21	0.0267457	0.019489	0.169956	0.34136	20
ENSG00000154079	6	C6orf57	71287946	rs13199529	6	71298938	A	G	0.590394	-0.0151	0.0109	0.167	0.556233	0.0607006	5.02143e-20	-0.0271469	0.0198188	0.170763	0.510685	20
ENSG00000240707	10	.	134784448	rs11146083	10	134798651	A	G	0.38787	-0.0157	0.0113	0.163	0.507259	0.0627501	6.27813e-16	-0.0309507	0.0226032	0.170905	0.866212	20
ENSG00000132386	17	SERPINF1	1673060	rs1136287	17	1673276	C	T	0.356141	-0.0153	0.0111	0.1683	-0.715982	0.0605903	3.19727e-32	0.0213693	0.0156083	0.170969	0.370602	20
ENSG00000025423	12	HSD17B6	57163759	rs60615836	12	57210582	C	T	0.924039	-0.0277	0.02	0.1661	-0.957377	0.113561	3.4408e-17	0.0289332	0.0211704	0.171726	0.891674	20
ENSG00000115138	2	POMC	25387747	rs3754861	2	25393722	A	C	0.939114	-0.031	0.0225	0.1681	-1.02414	0.0988686	3.82398e-25	0.0302692	0.0221631	0.172017	0.382065	20
ENSG00000168852	13	TPTE2P5	41446158	rs7333447	13	41491722	A	T	0.308928	-0.0158	0.0114	0.1658	-0.513384	0.0669964	1.81853e-14	0.0307762	0.0225659	0.172619	0.297078	20
ENSG00000187987	6	ZSCAN23	28405493	rs916403	6	28408258	A	G	0.550543	-0.0147	0.0107	0.1684	-0.65586	0.0597277	4.72511e-28	0.0224133	0.0164416	0.172818	0.144202	20
ENSG00000141314	17	RHBDL3	30622437	rs167298	17	30618516	G	A	0.578182	0.0159	0.0113	0.1598	0.349795	0.0640865	4.81063e-08	0.0454552	0.0333608	0.17303	0.985133	20
ENSG00000223573	19	PLAC2	5563111	rs636565	19	5553551	T	C	0.360816	0.0162	0.0116	0.1633	0.412679	0.0666794	6.05444e-10	0.0392557	0.0288157	0.173103	0.649389	20
ENSG00000160299	21	PCNT	47804859	rs11089060	21	47728746	G	T	0.72204	0.0176	0.0126	0.163	0.421007	0.0691535	1.14327e-09	0.0418046	0.0307059	0.173372	0.61705	20
ENSG00000137269	6	LRRC1	53724107	rs2050159	6	53773153	G	A	0.48808	0.0145	0.0104	0.1646	-0.38303	0.063037	1.2301e-09	-0.0378561	0.0278575	0.174173	0.345057	20
ENSG00000159231	21	CBR3	37513037	rs1543655	21	37483374	G	A	0.66057	-0.0155	0.0113	0.1692	0.610208	0.0617129	4.69946e-23	-0.0254012	0.0186956	0.174251	0.351202	20
ENSG00000160746	3	ANO10	43564718	rs6786013	3	43586882	T	C	0.431693	0.0202	0.0145	0.1655	-0.384627	0.0632861	1.22006e-09	-0.0525185	0.0386766	0.1745	0.97522	20
ENSG00000215256	14	DHRS4-AS1	24432994	rs112772981	14	24425993	G	A	0.946477	-0.0444	0.0323	0.1693	1.07501	0.140838	2.29541e-14	-0.0413021	0.0305297	0.176104	0.698567	20
ENSG00000003987	8	MTMR7	17213288	rs2246121	8	17156293	G	C	0.845799	-0.0196	0.0144	0.1737	0.799909	0.0783515	1.803e-24	-0.0245028	0.0181613	0.177281	0.830491	20
ENSG00000106733	9	NMRK1	77689311	rs11144225	9	77707300	A	T	0.602957	-0.0143	0.0106	0.1765	1.01935	0.0468847	8.30534e-105	-0.0140286	0.0104188	0.178152	0.828825	20
ENSG00000089063	20	TMEM230	5087117	rs6038068	20	5073139	G	A	0.490242	-0.0143	0.0104	0.1688	-0.382999	0.0630142	1.21704e-09	0.0373369	0.0278403	0.179885	0.0535568	16
ENSG00000055483	17	USP36	76810493	rs11649964	17	76800182	G	C	0.440692	0.0146	0.0106	0.1666	-0.369514	0.0634806	5.8533e-09	-0.0395113	0.0294785	0.180133	0.181399	20
ENSG00000059122	16	FLYWCH1	2981573	rs4786356	16	2986158	T	C	0.477854	-0.0151	0.0111	0.1768	-0.456564	0.062713	3.33301e-13	0.0330732	0.0247328	0.181152	0.355281	20
ENSG00000048140	5	TSPAN17	176080223	rs748744	5	176085207	T	C	0.25336	-0.0168	0.0124	0.1734	0.539741	0.069825	1.07621e-14	-0.0311261	0.0233242	0.182041	0.113203	20
ENSG00000189157	4	FAM47E	77183737	rs11933305	4	77200875	A	G	0.591037	0.0141	0.0105	0.1824	0.644434	0.0591257	1.16032e-27	0.0218797	0.0164166	0.182604	0.0341166	20
ENSG00000175582	11	RAB6A	73429560	rs7105309	11	73468147	T	C	0.862452	0.0329	0.0242	0.1729	-0.547268	0.085241	1.36052e-10	-0.0601168	0.0452001	0.183514	0.724015	20
ENSG00000139537	12	CCDC65	49311758	rs11168801	12	49345674	C	T	0.567138	0.0143	0.0107	0.1809	0.631887	0.0595127	2.46578e-26	0.0226306	0.017067	0.184844	0.527599	20
ENSG00000213222	2	.	132481339	rs13387430	2	132481470	C	T	0.669569	0.0167	0.0125	0.1805	0.668695	0.0621506	5.35946e-27	0.024974	0.0188367	0.1849	0.608194	20
ENSG00000103174	16	NAGPA	5079493	rs2972270	16	5089025	C	T	0.680788	-0.0153	0.0114	0.1772	-0.495747	0.0647104	1.84483e-14	0.0308625	0.0233458	0.186177	0.939562	20
ENSG00000269837	19	.	23439298	rs384579	19	23458931	T	G	0.431284	-0.0148	0.0111	0.1835	0.577795	0.0599457	5.49122e-22	-0.0256146	0.0193939	0.186583	0.2922	20
ENSG00000240253	2	.	131462055	rs72854911	2	131092307	C	T	0.794379	0.0174	0.013	0.1804	0.53712	0.0778917	5.35894e-12	0.032395	0.0246549	0.188867	0.729384	20
ENSG00000176978	9	DPP7	140007311	rs6560658	9	140004229	C	G	0.253535	0.0174	0.0129	0.1784	0.411186	0.0719437	1.09457e-08	0.0423166	0.0322345	0.189259	0.00198727	20
ENSG00000145949	6	MYLK4	2707531	rs160660	6	2771204	A	T	0.707549	0.0152	0.0115	0.186	-0.715202	0.063434	1.74911e-29	-0.0212527	0.0161895	0.189267	0.259671	20
ENSG00000260807	16	.	1028678	rs3809675	16	1030011	C	T	0.849363	0.0201	0.0151	0.1826	0.644773	0.0836195	1.25032e-14	0.0311738	0.0237655	0.189613	0.366081	20
ENSG00000164306	4	CCDC111	185593442	rs62339863	4	185570467	A	C	0.731039	-0.0212	0.016	0.1845	-0.617791	0.0667892	2.24769e-20	0.0343158	0.0261631	0.189651	0.182231	20
ENSG00000120675	13	DNAJC15	43640192	rs17553284	13	43597706	C	T	0.753185	-0.0163	0.0124	0.1883	1.13856	0.0592043	2.03558e-82	-0.0143163	0.0109164	0.189704	0.530226	20
ENSG00000152926	7	ZNF117	64452711	rs55887902	7	64407725	G	C	0.91282	0.025	0.0188	0.1839	-0.750225	0.104544	7.17034e-13	-0.0333233	0.0254858	0.191034	0.186103	20
ENSG00000114744	3	COMMD2	149463271	rs9870436	3	149413350	T	G	0.59203	0.0143	0.0107	0.18	-0.387281	0.0632886	9.39962e-10	-0.0369241	0.0282798	0.191664	0.483069	20
ENSG00000160953	19	MUM1	1332160	rs713042	19	1357082	T	C	0.203518	0.018	0.0135	0.1847	0.500395	0.0804224	4.90584e-10	0.0359716	0.0275912	0.192324	0.713878	14
ENSG00000254635	10	WAC-AS1	28816626	rs11007136	10	28801273	T	C	0.77609	-0.0166	0.0125	0.1842	-0.513257	0.0771609	2.89574e-11	0.0323425	0.0248349	0.192814	0.0497996	20
ENSG00000163293	4	NIPAL1	47979173	rs6811245	4	48028789	A	G	0.632815	0.0144	0.0108	0.1814	-0.392303	0.064643	1.28907e-09	-0.0367064	0.0281864	0.192823	0.0527918	20
ENSG00000164136	4	IL15	142606446	rs146685536	4	142229746	C	T	0.946243	0.0324	0.0242	0.1805	0.727331	0.132738	4.26699e-08	0.0445464	0.0342511	0.193402	0.495233	13
ENSG00000099940	22	SNAP29	21229386	rs5760899	22	21188964	T	C	0.923338	-0.0256	0.0196	0.1914	1.15512	0.113879	3.54543e-24	-0.0221622	0.017108	0.195173	0.984711	16
ENSG00000146707	7	POMZP3	76247940	rs10264853	7	76222181	G	T	0.79099	-0.0177	0.0136	0.1951	0.916732	0.0683575	5.22405e-41	-0.0193077	0.014905	0.195188	0.582144	20
ENSG00000143199	1	ADCY10	167831039	rs6700210	1	167988529	A	G	0.581395	0.0159	0.0121	0.1887	0.426057	0.0625459	9.63076e-12	0.0373189	0.0289235	0.19696	0.0777541	20
ENSG00000138430	2	OLA1	175025300	rs10930641	2	175000711	A	G	0.590978	-0.014	0.0106	0.1885	-0.382139	0.0640363	2.40868e-09	0.0366359	0.0284099	0.197207	0.506393	20
ENSG00000196418	1	ZNF124	247310297	rs4925711	1	247288048	T	C	0.715438	-0.0152	0.0118	0.1979	0.909014	0.0559458	2.30263e-59	-0.0167214	0.0130218	0.199105	0.770671	20
ENSG00000109270	4	LAMTOR3	100807570	rs5015717	4	100883437	T	G	0.742667	-0.0215	0.0165	0.1931	0.505099	0.0679892	1.09334e-13	-0.0425659	0.0331655	0.199339	0.51827	20
ENSG00000120451	11	SNX19	130765867	rs6590529	11	130765485	G	A	0.364438	0.0136	0.0104	0.1915	0.423184	0.0649788	7.38382e-11	0.0321373	0.0250661	0.199807	0.971923	20
ENSG00000123965	7	PMS2P5	74336604	rs2718272	7	74099677	A	C	0.389623	-0.0141	0.0109	0.1969	-0.545267	0.062579	2.95291e-18	0.0258589	0.0202093	0.200702	0.418373	18
ENSG00000177675	12	CD163L1	7565887	rs10772338	12	7594354	T	C	0.266565	0.0161	0.0124	0.1934	-0.498251	0.0669812	1.01704e-13	-0.0323131	0.0252633	0.20088	0.450192	13
ENSG00000175985	14	PLEKHD1	69973312	rs60238702	14	69941456	C	T	0.856784	-0.0195	0.0149	0.1905	-0.509194	0.0858021	2.94721e-09	0.0382958	0.029965	0.201243	0.343459	13
ENSG00000226891	1	.	65453033	rs11579758	1	65445542	G	A	0.244361	-0.0162	0.0125	0.1933	-0.506899	0.0702601	5.4088e-13	0.031959	0.0250544	0.202103	0.0728735	20
ENSG00000204967	5	PCDHA4	140289294	rs77020201	5	140240800	A	G	0.900608	0.0226	0.0175	0.1967	0.742437	0.106797	3.60506e-12	0.0304403	0.0239743	0.204189	0.037442	20
ENSG00000090382	12	LYZ	69745067	rs4761234	12	69732105	T	C	0.522438	0.0137	0.0106	0.199	0.425677	0.0629151	1.32496e-11	0.0321841	0.0253518	0.204263	0.754633	20
ENSG00000154080	18	CHST9	24630438	rs12458504	18	24628305	C	T	0.546336	-0.0136	0.0106	0.2017	-0.514065	0.06257	2.10681e-16	0.0264558	0.0208699	0.204921	0.763993	20
ENSG00000238083	17	LRRC37A2	44610946	rs55668363	17	43892788	G	A	0.788886	0.0204	0.016	0.202	-0.728678	0.0735831	4.04808e-23	-0.0279959	0.0221388	0.206029	0.512605	20
ENSG00000147813	8	NAPRT1	144658887	rs9657360	8	144676862	C	T	0.201589	-0.0164	0.013	0.2056	-1.37294	0.0504992	9.17967e-163	0.0119452	0.00947894	0.207603	0.0178499	20
ENSG00000204219	1	TCEA3	23729393	rs2077066	1	23778362	C	T	0.330899	0.0143	0.0113	0.2049	-0.736546	0.0605633	4.97875e-34	-0.019415	0.0154247	0.208142	0.357418	20
ENSG00000189136	15	UBE2Q2P1	85092229	rs1057946	15	85182786	G	T	0.83756	-0.0188	0.0146	0.1972	0.509024	0.0873218	5.56653e-09	-0.0369335	0.0293738	0.208623	0.144527	20
ENSG00000120337	1	TNFSF18	173014601	rs6691738	1	173152036	T	G	0.696506	0.0149	0.0118	0.207	-0.782857	0.0594611	1.37955e-39	-0.0190329	0.0151422	0.208774	0.0542269	20
ENSG00000178252	3	WDR6	49048940	rs4974082	3	48999323	G	A	0.3562	-0.0139	0.0109	0.2044	0.46182	0.0650137	1.21701e-12	-0.0300983	0.0239796	0.209419	0.993382	20
ENSG00000140265	15	ZSCAN29	43656796	rs7167882	15	43678663	A	C	0.698492	0.0143	0.0113	0.2037	-0.584526	0.0644302	1.16586e-19	-0.0244643	0.0195191	0.210078	0.559307	20
ENSG00000163913	3	IFT122	129199083	rs6789079	3	129180589	G	A	0.843929	-0.0183	0.0143	0.203	0.478741	0.0772858	5.85001e-10	-0.0382253	0.0305008	0.210113	0.311395	20
ENSG00000008513	8	ST3GAL1	134525637	rs2142306	8	134470631	T	C	0.58344	0.0141	0.011	0.1999	-0.366699	0.064031	1.02287e-08	-0.0384512	0.0307396	0.210982	0.314204	8
ENSG00000163116	4	STPG2	98584817	rs13131405	4	98952631	T	C	0.646839	0.0137	0.0109	0.2095	0.73374	0.0593192	3.82848e-35	0.0186715	0.0149319	0.211138	0.990386	8
ENSG00000138760	4	SCARB2	77107468	rs4512021	4	76954407	A	G	0.421994	0.0133	0.0104	0.2006	-0.38681	0.065383	3.29741e-09	-0.0343838	0.0275076	0.211309	0.24061	20
ENSG00000266118	2	.	24380270	rs2042468	2	24398446	A	T	0.378053	-0.0136	0.0109	0.2093	0.809275	0.0573249	2.96937e-45	-0.0168052	0.0135213	0.213919	0.0295316	20
ENSG00000144741	3	SLC25A26	66278907	rs146159281	3	66287056	G	A	0.702641	-0.0157	0.0126	0.213	0.801432	0.0631719	7.02297e-37	-0.0195899	0.0157975	0.214951	0.0321278	20
ENSG00000149548	11	CCDC15	124867701	rs71474117	11	124830549	G	C	0.846325	0.0181	0.0144	0.209	-0.596902	0.0802157	9.97641e-14	-0.0303232	0.0244663	0.215202	0.58702	16
ENSG00000198155	4	ZNF876P	228086	rs77152455	4	150302	A	G	0.71164	0.0199	0.0157	0.2046	-0.413747	0.0715181	7.24263e-09	-0.0480971	0.038846	0.215662	0.139983	12
ENSG00000264515	19	.	29897288	rs7256832	19	29894805	A	G	0.747283	-0.0151	0.012	0.2098	-0.492969	0.0711744	4.32251e-12	0.0306307	0.0247408	0.215691	0.492064	20
ENSG00000183250	21	C21orf67	46356278	rs11701017	21	46391772	G	T	0.355557	-0.0158	0.0126	0.2116	-0.49958	0.0641947	7.12401e-15	0.0316266	0.0255465	0.215716	0.124327	20
ENSG00000204961	5	PCDHA9	140309488	rs112910602	5	140266942	A	T	0.900783	0.0217	0.0175	0.2149	1.6983	0.0799422	3.73446e-100	0.0127774	0.0103219	0.215756	0.0063363	20
ENSG00000157978	1	LDLRAP1	25882724	rs11247899	1	25896021	A	G	0.502922	0.0132	0.0104	0.2068	-0.348459	0.0635172	4.1101e-08	-0.0378811	0.0306341	0.216247	0.48219	7
ENSG00000142609	1	C1orf222	1894336	rs9697615	1	1894845	G	A	0.753535	0.0182	0.0144	0.2051	0.409442	0.073829	2.9258e-08	0.0444507	0.0360716	0.21784	0.362775	8
ENSG00000198691	1	ABCA4	94522540	rs1191228	1	94532562	T	C	0.214269	-0.0162	0.013	0.2123	0.591584	0.073214	6.46623e-16	-0.0273841	0.0222347	0.218101	0.747628	14
ENSG00000204954	12	C12orf73	104351733	rs10861150	12	104348446	C	T	0.617915	0.0134	0.0107	0.2126	0.437035	0.0657886	3.07337e-11	0.0306612	0.0249144	0.21845	0.917749	20
ENSG00000249244	4	.	120314738	rs6848580	4	120286492	G	A	0.694227	0.0151	0.0122	0.2167	-0.734516	0.0660802	1.05415e-28	-0.0205577	0.0167122	0.218659	0.883248	20
ENSG00000169914	1	OTUD3	20224222	rs75836544	1	20161864	A	G	0.931051	-0.0264	0.0211	0.2122	-0.928913	0.140194	3.45145e-11	0.0284203	0.0231162	0.2189	0.952913	18
ENSG00000225978	20	HAR1A	61734647	rs3746746	20	61735112	A	C	0.743952	-0.0168	0.0136	0.2163	0.744083	0.0682226	1.07084e-27	-0.0225781	0.0183944	0.219655	0.431993	20
ENSG00000228246	7	.	2760044	rs10480003	7	2761153	A	G	0.552589	0.0133	0.0106	0.2101	0.370641	0.0636616	5.81297e-09	0.0358838	0.0292557	0.219989	0.73215	20
ENSG00000084628	1	NKAIN1	31682496	rs7549197	1	31681014	T	C	0.260372	-0.0152	0.0123	0.2148	-0.694548	0.0694378	1.48673e-23	0.0218847	0.017844	0.22003	0.162994	20
ENSG00000167720	17	SRR	2217615	rs12450028	17	2207425	C	T	0.654669	0.0139	0.0113	0.2206	0.811546	0.0571618	9.51566e-46	0.0171278	0.0139762	0.220388	0.169969	20
ENSG00000110628	11	SLC22A18	2933713	rs438263	11	2925574	C	A	0.581278	0.0134	0.0108	0.2112	0.485315	0.0622508	6.38376e-15	0.0276109	0.0225337	0.220455	0.682764	20
ENSG00000018699	2	TTC27	32949608	rs6543666	2	32923813	C	T	0.723326	-0.0144	0.0116	0.2152	-0.49779	0.0663846	6.45167e-14	0.0289279	0.0236202	0.220684	0.221847	20
ENSG00000127252	3	HRASLS	192977220	rs4687386	3	192912706	C	T	0.484808	-0.0135	0.0109	0.2141	-0.461705	0.0619833	9.41563e-14	0.0292395	0.0239323	0.221799	0.967391	20
ENSG00000158042	11	MRPL17	6703322	rs7120504	11	6706808	T	C	0.93777	0.0352	0.0283	0.2131	0.771003	0.124108	5.21917e-10	0.0456548	0.0374339	0.222612	0.742815	11
ENSG00000123104	12	ITPR2	26738236	rs55873067	12	26954970	T	C	0.75856	-0.0156	0.0126	0.214	-0.52911	0.0751928	1.96831e-12	0.0294835	0.0241794	0.222706	0.131506	20
ENSG00000005436	2	GCFC2	75908620	rs11691462	2	75895978	C	T	0.591212	-0.0131	0.0106	0.216	-0.478809	0.064634	1.2822e-13	0.0273596	0.0224442	0.222843	0.425565	20
ENSG00000136881	9	BAAT	104134250	rs4742813	9	104118974	C	T	0.384188	0.0137	0.0111	0.2173	-0.45873	0.0632433	4.06409e-13	-0.0298651	0.0245451	0.223701	0.167554	20
ENSG00000153029	1	MR1	181017070	rs3747956	1	181024404	G	A	0.708776	0.0142	0.0115	0.2195	-0.47902	0.0684244	2.5464e-12	-0.0296438	0.0243779	0.22398	0.179839	17
ENSG00000155975	8	VPS37A	17132008	rs12545675	8	17065270	A	G	0.872794	-0.0198	0.0159	0.2131	0.500599	0.089402	2.15072e-08	-0.0395526	0.0325379	0.224143	0.12643	20
ENSG00000183850	19	ZNF730	23295387	rs12610078	19	23349969	T	C	0.425032	-0.014	0.0114	0.2191	-0.512924	0.0615511	7.86194e-17	0.0272945	0.0224656	0.224386	0.832457	20
ENSG00000166669	16	ATF7IP2	10498893	rs11865125	16	10460195	A	C	0.421994	-0.0132	0.0108	0.2237	0.611952	0.0590459	3.61514e-25	-0.0215703	0.0177708	0.22482	0.849364	20
ENSG00000138449	2	SLC40A1	190436894	rs35623329	2	190443445	T	C	0.732617	-0.0149	0.0121	0.2198	-0.488445	0.0709696	5.88282e-12	0.030505	0.0251659	0.225453	0.512294	20
ENSG00000151632	10	AKR1C2	5045087	rs112150433	10	5047412	A	G	0.916034	-0.0268	0.0219	0.2227	0.801138	0.095416	4.60904e-17	-0.0334524	0.0276249	0.225915	0.879109	20
ENSG00000185986	5	SDHAP3	1581686	rs72717589	5	1612043	T	A	0.853512	-0.0185	0.0152	0.2257	0.847911	0.0883742	8.42752e-22	-0.0218183	0.0180701	0.227267	0.849847	20
ENSG00000168275	1	COA6	234514498	rs10910420	1	234509259	G	C	0.498189	0.013	0.0106	0.2205	-0.425865	0.0624725	9.30612e-12	-0.0305261	0.0252901	0.227418	0.520516	20
ENSG00000234585	7	CCT6P3	64516911	rs1964363	7	64957497	A	G	0.38933	0.0137	0.0113	0.2267	0.711999	0.0592477	2.88165e-33	0.0192416	0.0159514	0.227715	0.7448	20
ENSG00000080200	3	CRYBG3	97629814	rs4857304	3	97690323	G	T	0.468856	0.0132	0.0108	0.2199	0.422744	0.0626938	1.5515e-11	0.0312246	0.0259637	0.229121	0.927523	20
ENSG00000183726	1	TMEM50A	25676630	rs646867	1	25709258	A	C	0.461084	-0.0133	0.011	0.2257	-0.645706	0.0582992	1.64544e-28	0.0205976	0.0171368	0.229383	0.799684	20
ENSG00000138829	5	FBN2	127794239	rs6870746	5	127906558	A	G	0.914281	-0.0227	0.0188	0.2278	-1.16676	0.104554	6.44384e-29	0.0194556	0.0162071	0.229968	0.231487	20
ENSG00000256594	12	.	9799098	rs35671537	12	9817395	A	G	0.909665	0.0224	0.0183	0.2213	0.740298	0.124229	2.53573e-09	0.0302581	0.0252359	0.230524	0.881676	10
ENSG00000162368	1	CMPK1	47821990	rs6795	1	47844464	G	A	0.476101	0.0131	0.0107	0.2195	-0.369554	0.0636814	6.50698e-09	-0.0354481	0.0295911	0.230944	0.297626	20
ENSG00000164929	8	BAALC	104197735	rs28489785	8	104129424	C	A	0.79134	-0.0159	0.013	0.2217	-0.467958	0.0792783	3.57527e-09	0.0339774	0.0283703	0.231058	0.761287	14
ENSG00000183161	11	FANCF	22645733	rs3740615	11	22647366	G	A	0.816583	0.0165	0.0135	0.2226	-0.470696	0.0809751	6.14214e-09	-0.0350545	0.0293081	0.23167	0.531093	10
ENSG00000136824	9	SMC2	106880119	rs4743684	9	106852385	A	C	0.459799	0.0126	0.0105	0.2297	0.777988	0.0555228	1.31566e-44	0.0161956	0.0135458	0.231844	0.358816	20
ENSG00000103319	16	EEF2K	22258078	rs6497580	16	22232426	G	T	0.689903	-0.0136	0.0113	0.23	0.587317	0.0620856	3.08513e-21	-0.0231561	0.0193951	0.232511	0.213933	20
ENSG00000120322	5	PCDHB8	140558726	rs2910004	5	140602119	A	G	0.645787	-0.0132	0.011	0.2317	0.677143	0.0607476	7.42005e-29	-0.0194937	0.0163386	0.232828	0.916624	20
ENSG00000135898	2	GPR55	231798907	rs6742145	2	231795391	G	C	0.730338	-0.0145	0.0121	0.2295	0.776427	0.0645995	2.82068e-33	-0.0186753	0.0156615	0.233091	0.601231	20
ENSG00000151790	4	TDO2	156808724	rs11731737	4	156777186	C	G	0.0520626	0.028	0.0234	0.2314	-1.45474	0.111697	8.93721e-39	-0.0192474	0.0161531	0.233433	0.475902	20
ENSG00000112782	6	CLIC5	45948441	rs6921826	6	46050368	G	C	0.417494	0.0129	0.0106	0.2242	0.377213	0.0646868	5.4973e-09	0.0341982	0.0287063	0.23353	0.271814	20
ENSG00000170289	8	CNGB3	87661054	rs4960985	8	87672990	A	G	0.633925	-0.0131	0.0109	0.2292	0.563825	0.0632405	4.85285e-19	-0.0232341	0.0195071	0.233629	0.0519897	20
ENSG00000188385	10	JAKMIP3	133958244	rs9733324	10	133954111	G	C	0.660921	-0.0135	0.0112	0.2302	-0.501903	0.065324	1.5506e-14	0.0268976	0.022588	0.233735	0.136969	20
ENSG00000174446	15	SNAPC5	66786397	rs8026381	15	66827989	G	A	0.834054	-0.0168	0.0139	0.2254	0.518796	0.0769263	1.54016e-11	-0.0323827	0.0272197	0.234173	0.825464	20
ENSG00000105447	19	GRWD1	48954654	rs1632101	19	48950259	C	T	0.0974641	0.0226	0.0186	0.2252	-0.619628	0.109628	1.58529e-08	-0.0364735	0.0307038	0.234867	0.517481	16
ENSG00000158406	6	HIST1H4H	26283522	rs3999544	6	26285867	C	T	0.443497	0.0129	0.0107	0.2266	0.438611	0.0640026	7.23038e-12	0.029411	0.0247698	0.23508	0.792541	20
ENSG00000204860	9	FAM201A	38622729	rs7037361	9	38648035	T	A	0.738168	0.0142	0.0118	0.229	0.466866	0.0742438	3.20986e-10	0.0304156	0.0257336	0.237229	0.584364	16
ENSG00000168356	3	SCN11A	38939656	rs28362641	3	39149574	C	T	0.823653	-0.0167	0.014	0.2332	-0.675796	0.07774	3.52894e-18	0.0247116	0.0209104	0.237292	0.0212253	20
ENSG00000249335	5	.	68193198	rs6888622	5	68295686	C	T	0.627615	-0.0127	0.0107	0.2391	-0.706362	0.0581666	6.19063e-34	0.0179794	0.0152202	0.237489	0.130988	20
ENSG00000233280	3	.	97567508	rs1492030	3	97697528	T	C	0.45232	0.013	0.0108	0.2288	0.386485	0.0634822	1.14271e-09	0.0336365	0.0284851	0.237664	0.893917	20
ENSG00000180071	9	ANKRD18A	38580610	rs4487864	9	38654029	C	G	0.603307	0.0129	0.0108	0.2352	0.480604	0.0639217	5.5348e-14	0.0268412	0.0227535	0.238139	0.854173	20
ENSG00000198093	19	ZNF649	52400385	rs111312408	19	52402093	A	G	0.88489	0.0194	0.0162	0.2315	0.622226	0.0919738	1.33082e-11	0.0311784	0.0264403	0.238319	0.743774	20
ENSG00000115255	19	REEP6	1494545	rs12459408	19	1495277	C	T	0.71906	0.0149	0.0125	0.2338	-0.539218	0.0688727	4.90974e-15	-0.0276326	0.0234488	0.238629	0.122958	17
ENSG00000100987	20	VSX1	25057258	rs62217195	20	25049818	T	G	0.770831	0.0199	0.0168	0.2361	0.785805	0.0700614	3.4055e-29	0.0253244	0.0214983	0.238808	0.00510669	20
ENSG00000070371	22	CLTCL1	19223112	rs45618939	22	19280168	A	G	0.931226	-0.0247	0.0209	0.2355	-1.4055	0.104482	2.99327e-41	0.0175738	0.0149274	0.239082	0.41154	20
ENSG00000262877	17	.	79362993	rs3744146	17	79363728	C	T	0.910775	-0.0263	0.0222	0.2357	-0.926672	0.0887417	1.58834e-25	0.0283811	0.0241104	0.239142	0.261983	10
ENSG00000250120	5	PCDHA10	140313762	rs76789733	5	140282931	A	G	0.900608	0.0206	0.0175	0.2368	1.83029	0.0733726	2.41097e-137	0.011255	0.00957196	0.239661	0.0112893	20
ENSG00000053328	6	METTL24	110623303	rs9400376	6	110677785	G	A	0.629601	-0.0132	0.011	0.2294	-0.380974	0.0653317	5.49736e-09	0.0346481	0.0294784	0.239846	0.283285	12
ENSG00000154040	18	CABYR	21730254	rs4800177	18	21703597	C	T	0.35322	-0.0129	0.0109	0.237	-0.612973	0.0614638	2.0027e-23	0.021045	0.0179069	0.239899	0.0549221	20
ENSG00000116830	1	TTF2	117624208	rs12022333	1	117596069	T	C	0.947353	0.0288	0.0244	0.2388	-1.46341	0.122776	9.38743e-33	-0.01968	0.0167549	0.240162	0.355576	8
ENSG00000123685	1	BATF3	212866543	rs2221593	1	212873431	C	T	0.864731	-0.0181	0.0152	0.2311	-0.639093	0.0908348	1.98161e-12	0.0283214	0.0241219	0.240358	0.0269764	20
ENSG00000116977	1	LGALS8	236698790	rs11807205	1	236702475	A	G	0.315005	0.0137	0.0116	0.2363	0.673976	0.0629098	8.80891e-27	0.0203271	0.0173156	0.240426	0.240354	20
ENSG00000105483	19	CARD8	48721615	rs116950953	19	48732930	C	T	0.945717	-0.0288	0.0241	0.2319	0.878189	0.143007	8.20615e-10	-0.0327947	0.0279576	0.240789	0.431142	20
ENSG00000175595	16	ERCC4	14030108	rs3136067	16	14017559	T	C	0.719762	0.0138	0.0116	0.2314	-0.466365	0.0686381	1.08652e-11	-0.0295905	0.0252516	0.241266	0.585431	20
ENSG00000159228	21	CBR1	37443851	rs62229260	21	37437566	G	A	0.411184	-0.0128	0.0107	0.2337	0.372717	0.0648148	8.89835e-09	-0.0343424	0.0293227	0.241523	0.964233	20
ENSG00000166435	11	XRRA1	74589514	rs9787897	11	74659302	A	T	0.718593	0.0136	0.0116	0.2415	-1.22162	0.050708	3.08814e-128	-0.0111328	0.00950684	0.241588	0.925185	20
ENSG00000225345	9	SNX18P3	38567232	rs4487864	9	38654029	C	G	0.603307	0.0129	0.0108	0.2352	0.372813	0.0654444	1.22189e-08	0.0346018	0.0295989	0.242394	0.763035	16
ENSG00000164669	7	INTS4L1	64648101	rs13223327	7	64695829	C	T	0.618733	-0.017	0.0145	0.2433	0.782088	0.0582784	4.62493e-41	-0.0217367	0.0186107	0.242821	0.689427	20
ENSG00000125630	2	POLR1B	113317063	rs62158585	2	113306827	A	G	0.910366	-0.0221	0.0186	0.2337	-0.704296	0.111839	3.02684e-10	0.0313789	0.0268753	0.24298	0.579711	14
ENSG00000239713	22	APOBEC3G	39460336	rs2899313	22	39482023	C	A	0.359355	0.0136	0.0114	0.2334	0.370116	0.0658332	1.88723e-08	0.0367452	0.0314869	0.243211	0.234929	20
ENSG00000268364	9	.	72841347	rs58879007	9	72939906	G	A	0.774629	-0.0149	0.0125	0.234	0.435251	0.0787227	3.2222e-08	-0.0342331	0.0293789	0.243927	0.826822	20
ENSG00000197016	19	ZNF470	57089579	rs2869900	19	57103278	A	C	0.257099	0.015	0.0127	0.2378	-0.487474	0.0697823	2.83545e-12	-0.0307709	0.0264224	0.244191	0.835453	19
ENSG00000131885	17	KRT17P1	16746627	rs875237	17	16591742	A	G	0.798761	-0.0181	0.0154	0.2394	0.62672	0.0757326	1.27992e-16	-0.0288805	0.024819	0.244567	0.160808	20
ENSG00000204764	5	RANBP17	170507946	rs2112404	5	170298583	C	T	0.270363	-0.0139	0.0118	0.2391	-0.501778	0.0688077	3.04307e-13	0.0277015	0.0238212	0.244873	0.223561	20
ENSG00000140104	14	C14orf79	105464465	rs12883995	14	105449928	C	G	0.805539	0.017	0.0145	0.2407	-0.6316	0.0761204	1.06431e-16	-0.0269158	0.0231856	0.24569	0.103974	20
ENSG00000111666	12	CHPT1	102114321	rs2695288	12	102088112	T	C	0.409022	0.0127	0.0107	0.2359	-0.355595	0.0642607	3.13681e-08	-0.0357148	0.0307748	0.245837	0.0747848	20
ENSG00000213689	3	TREX1	48507744	rs11797	3	48508585	C	T	0.549024	-0.0125	0.0107	0.2425	0.561806	0.06032	1.2338e-20	-0.0222497	0.0191949	0.246398	0.264022	20
ENSG00000125818	20	PSMF1	1121464	rs2284375	20	1110657	C	T	0.849071	0.017	0.0145	0.2422	0.662479	0.0860529	1.37667e-14	0.0256612	0.0221398	0.246436	0.970247	13
ENSG00000119673	14	ACOT2	74038340	rs2336136	14	74030518	T	A	0.288886	-0.0143	0.0121	0.2396	0.409439	0.0704667	6.23298e-09	-0.0349259	0.0301578	0.246821	0.216282	20
ENSG00000138744	4	NAAA	76847006	rs6827617	4	76916146	G	A	0.406685	0.0124	0.0107	0.2439	0.885229	0.0526515	1.96057e-63	0.0140077	0.0121159	0.247626	0.832401	20
ENSG00000155657	2	TTN	179543122	rs10930835	2	179674646	A	G	0.945542	-0.027	0.023	0.2407	0.885852	0.134013	3.8376e-11	-0.0304791	0.0263699	0.247752	0.924741	20
ENSG00000118690	6	ARMC2	109232402	rs2768568	6	109227809	G	C	0.412177	0.0125	0.0106	0.2353	-0.369338	0.0645513	1.05511e-08	-0.0338443	0.0293032	0.248103	0.586804	20
ENSG00000161551	19	ZNF577	52376629	rs1433081	19	52390710	A	C	0.881501	0.0188	0.0162	0.2442	0.96875	0.0874333	1.57098e-28	0.0194065	0.0168141	0.248426	0.732128	20
ENSG00000101639	18	CEP192	13058206	rs556536	18	13065484	C	A	0.384539	-0.0125	0.0107	0.2406	0.471933	0.0644009	2.33529e-13	-0.0264868	0.022959	0.248641	0.702803	20
ENSG00000171943	1	SRGAP2C	121118536	rs4511144	1	121194112	G	C	0.606521	-0.0127	0.011	0.2469	-0.890609	0.0522194	3.20177e-65	0.0142599	0.0123794	0.249358	0.351979	12
ENSG00000026103	10	FAS	90762978	rs6586165	10	90755056	T	A	0.495501	-0.012	0.0104	0.2521	-0.87251	0.0515107	2.3434e-64	0.0137534	0.0119473	0.249659	0.706443	20
ENSG00000104825	19	NFKBIB	39394936	rs3136642	19	39398416	A	G	0.630712	-0.0133	0.0113	0.24	-0.354451	0.064928	4.78453e-08	0.0375229	0.0326129	0.249916	0.991666	10
ENSG00000122432	1	SPATA1	85001925	rs11578494	1	84951191	T	C	0.813603	0.0155	0.0135	0.2502	1.15001	0.0621651	2.09298e-76	0.0134782	0.0117616	0.251819	0.102009	20
ENSG00000107959	10	PITRM1	3197461	rs10508247	10	3181577	G	C	0.565853	-0.0121	0.0105	0.2471	-0.645291	0.0597099	3.18606e-27	0.0187512	0.016364	0.251843	0.116621	20
ENSG00000204977	13	TRIM13	50582320	rs9596240	13	50731779	T	C	0.870632	-0.0185	0.0158	0.2403	-0.517595	0.0929326	2.55359e-08	0.0357422	0.031193	0.251862	0.973964	20
ENSG00000245958	4	.	120424563	rs140816585	4	120306228	T	C	0.715788	0.0139	0.0121	0.2518	0.725771	0.0667165	1.46045e-27	0.019152	0.0167646	0.253284	0.931193	20
ENSG00000078269	6	SYNJ2	158461548	rs2257191	6	158468356	C	T	0.616454	-0.0129	0.0111	0.2485	-0.397197	0.0646239	7.93198e-10	0.0324776	0.028441	0.253484	0.657791	18
ENSG00000167491	19	GATAD2A	19558189	rs2074088	19	19478395	T	C	0.360757	0.0128	0.0111	0.2485	-0.474031	0.0646823	2.32568e-13	-0.0270025	0.0237043	0.254646	0.217952	20
ENSG00000111906	6	HDDC2	125609889	rs112982980	6	125622737	T	G	0.822251	-0.0156	0.0135	0.2462	0.524182	0.0794047	4.07297e-11	-0.0297606	0.026146	0.255017	0.108803	20
ENSG00000177409	7	SAMD9L	92768525	rs73218045	7	92815131	A	G	0.909022	-0.0203	0.0176	0.2483	0.843754	0.125357	1.6873e-11	-0.0240592	0.0211632	0.255606	0.843622	20
ENSG00000159445	1	THEM4	151864172	rs10788818	1	151892199	T	C	0.371158	-0.0124	0.0108	0.2536	-0.488547	0.0624574	5.1959e-15	0.0253814	0.0223433	0.255967	0.726211	20
ENSG00000185904	10	.	42980887	rs1255412	10	42968035	T	C	0.422052	0.0123	0.0108	0.2543	0.737107	0.0570444	3.39844e-38	0.0166869	0.0147087	0.256589	0.556325	20
ENSG00000168958	2	MFF	228206208	rs6436670	2	228126494	C	T	0.343871	-0.0131	0.0113	0.2469	0.36401	0.0661606	3.75694e-08	-0.035988	0.0317247	0.256634	0.958885	20
ENSG00000189171	1	S100A13	153599068	rs4072425	1	153588843	G	A	0.51303	-0.0124	0.0109	0.2535	-0.721725	0.0563801	1.61722e-37	0.0171811	0.0151622	0.257152	0.607246	20
ENSG00000133302	5	ANKRD32	94014596	rs12517866	5	93938994	G	C	0.733259	-0.0137	0.0119	0.2478	-0.459108	0.0727803	2.82407e-10	0.0298404	0.0263479	0.257402	0.994242	20
ENSG00000189223	2	.	113996843	rs7589901	2	113993344	A	C	0.638658	0.0124	0.011	0.2588	1.06853	0.0476223	1.68932e-111	0.0116047	0.0103075	0.260228	0.602519	20
ENSG00000118197	1	DDX59	200616060	rs10919999	1	200649759	G	A	0.572923	0.012	0.0106	0.2588	0.628136	0.0593537	3.5762e-26	0.0191041	0.0169716	0.260312	0.677942	20
ENSG00000226752	9	.	123601878	rs10818476	9	123572038	A	G	0.419598	-0.0119	0.0106	0.2613	1.24501	0.0351634	1.36402e-274	-0.00955817	0.00851828	0.261829	0.94912	20
ENSG00000246375	4	.	89229333	rs7661312	4	89201007	T	G	0.509641	-0.0119	0.0106	0.2603	-1.11375	0.0404153	3.59158e-167	0.0106846	0.00952531	0.261985	0.084228	20
ENSG00000196352	1	CD55	207514582	rs116059019	1	207572442	G	A	0.915508	-0.0214	0.0188	0.2535	-0.840802	0.129229	7.70243e-11	0.0254519	0.0226992	0.262174	0.145832	15
ENSG00000095261	9	PSMD5	123591501	rs34025993	9	123516572	A	G	0.416092	-0.0122	0.0108	0.259	0.559284	0.0624848	3.53152e-19	-0.0218136	0.0194636	0.262399	0.969381	20
ENSG00000000460	1	C1orf112	169727233	rs1062976	1	169823660	C	T	0.716723	-0.0133	0.0117	0.2562	0.422651	0.0686588	7.46893e-10	-0.031468	0.0281504	0.26363	0.974347	20
ENSG00000164118	4	CEP44	175229679	rs13113738	4	175136506	A	G	0.463889	-0.0122	0.0108	0.2579	0.407054	0.0626794	8.34661e-11	-0.0299715	0.0269305	0.265743	0.0636827	20
ENSG00000233184	1	.	101522115	rs3861736	1	101532657	T	C	0.76119	-0.0136	0.0122	0.2654	-0.951251	0.0614806	5.33029e-54	0.014297	0.0128585	0.266193	0.0377369	20
ENSG00000163492	2	CCDC141	179804648	rs10206931	2	179696052	A	G	0.520568	-0.0118	0.0105	0.265	0.452082	0.0620082	3.08417e-13	-0.0261015	0.0235002	0.266701	0.348443	20
ENSG00000177406	12	.	756464	rs79984117	12	727335	G	A	0.836099	-0.0159	0.0143	0.2656	-0.965401	0.0765363	1.77587e-36	0.0164698	0.0148699	0.268037	0.69927	20
ENSG00000123191	13	ATP7B	52546219	rs73184330	13	52571856	G	C	0.875657	0.0179	0.0159	0.2586	0.582143	0.0976702	2.51784e-09	0.0307484	0.0277958	0.268629	0.91972	7
ENSG00000144306	2	SCRN3	175277380	rs10203361	2	175266290	G	A	0.691948	-0.0126	0.0113	0.2642	0.5394	0.065778	2.39791e-16	-0.0233593	0.021142	0.269213	0.645933	20
ENSG00000213762	19	ZNF134	58130162	rs10411584	19	58141036	T	C	0.898679	-0.0201	0.0179	0.2615	0.588492	0.0959095	8.46746e-10	-0.0341551	0.0309219	0.26935	0.407261	20
ENSG00000145365	4	TIFA	113201921	rs701759	4	113199075	A	G	0.492112	-0.0117	0.0104	0.2619	0.355571	0.0636144	2.27756e-08	-0.0329048	0.0298353	0.270078	0.0585486	18
ENSG00000177425	12	PAWR	80026818	rs55646296	12	79782450	C	T	0.856492	0.0169	0.0152	0.2659	-0.679225	0.0903231	5.4796e-14	-0.0248813	0.0226217	0.271382	0.835416	20
ENSG00000136682	2	CBWD2	114224517	rs2592460	2	114228904	G	A	0.665128	-0.0149	0.0133	0.2612	0.387524	0.0673653	8.78939e-09	-0.0384492	0.0349652	0.271488	0.301133	10
ENSG00000158296	20	SLC13A3	45245588	rs2745728	20	45191364	C	T	0.165946	-0.0211	0.019	0.2673	0.618676	0.0810867	2.35103e-14	-0.0341051	0.0310343	0.271791	0.850437	12
ENSG00000176593	19	.	58518014	rs11669327	19	58517977	T	C	0.304429	0.0133	0.012	0.2656	0.530957	0.0688438	1.23385e-14	0.0250491	0.0228329	0.272614	0.604144	20
ENSG00000074527	12	NTN4	96118256	rs7959322	12	96154821	G	A	0.45156	-0.0117	0.0105	0.2662	-0.399243	0.0637743	3.84375e-10	0.0293055	0.0267132	0.272623	0.706625	20
ENSG00000076924	19	XAB2	7689431	rs1076997	19	7710920	G	A	0.795255	0.0164	0.0147	0.2645	-0.473751	0.0816237	6.47191e-09	-0.0346174	0.031597	0.273258	0.150009	10
ENSG00000133313	18	CNDP2	72175708	rs4891559	18	72170397	G	A	0.749971	0.0133	0.012	0.2668	-0.495841	0.072617	8.60046e-12	-0.0268231	0.024518	0.273948	0.639003	20
ENSG00000240356	2	RPL23AP7	114376373	rs111491602	2	114424356	C	G	0.639769	0.0125	0.0114	0.2744	-0.805089	0.0563369	2.50408e-46	-0.0155262	0.0142016	0.274272	0.278025	20
ENSG00000134202	1	GSTM3	110280469	rs4970777	1	110283785	C	T	0.429415	-0.0118	0.0108	0.2758	-1.06633	0.0433901	2.31269e-133	0.011066	0.0101382	0.275047	0.82415	20
ENSG00000229043	7	.	1202282	rs2949175	7	1213906	G	C	0.393888	-0.0118	0.0108	0.2749	1.00002	0.0485282	2.37117e-94	-0.0117997	0.0108149	0.275246	0.598304	20
ENSG00000031691	6	CENPQ	49445958	rs2501965	6	49456545	G	A	0.603015	0.0158	0.0144	0.2749	-0.609097	0.059854	2.52785e-24	-0.02594	0.0237786	0.275317	0.163993	20
ENSG00000101004	20	NINL	25499747	rs11700297	20	25595829	C	T	0.857719	0.0162	0.0147	0.269	-0.578996	0.0859151	1.59296e-11	-0.0279795	0.025726	0.276774	0.710042	20
ENSG00000233885	3	YEATS2-AS1	183525487	rs28546070	3	183530986	A	G	0.543356	0.0114	0.0104	0.2764	-0.512626	0.0609987	4.31935e-17	-0.0222384	0.0204595	0.27706	0.861981	20
ENSG00000166347	18	CYB5A	71939890	rs4892194	18	71943583	G	A	0.841884	0.0154	0.0141	0.275	-0.942805	0.086266	8.3724e-28	-0.0163342	0.0150299	0.277132	0.799094	20
ENSG00000167136	9	ENDOG	131582854	rs11515530	9	131576367	C	T	0.743719	-0.0132	0.012	0.2694	0.460418	0.0725607	2.2201e-10	-0.0286696	0.026452	0.278438	0.615729	20
ENSG00000236790	2	LINC00299	8335826	rs9752905	2	8716188	A	G	0.729987	-0.0133	0.0121	0.2731	0.464776	0.0725374	1.48025e-10	-0.0286159	0.0264143	0.278654	0.764422	11
ENSG00000266490	17	.	29119620	rs7211562	17	29074239	T	C	0.700362	0.014	0.0128	0.2764	-0.535885	0.0681664	3.79785e-15	-0.026125	0.0241158	0.278668	0.696711	20
ENSG00000165181	9	C9orf84	114502870	rs10114535	9	114433978	G	T	0.684235	-0.0124	0.0113	0.2708	-0.457768	0.0683845	2.17114e-11	0.027088	0.0250145	0.278857	0.487315	20
ENSG00000176998	6	HCG4	29759833	rs143525179	6	29751998	C	T	0.754119	-0.014	0.0129	0.2775	0.852614	0.0683038	9.28093e-36	-0.0164201	0.015187	0.279611	0.786892	20
ENSG00000213462	7	ERV3-1	64459154	rs13235214	7	64516150	C	T	0.521561	-0.0158	0.0146	0.2803	-0.745951	0.0557714	8.44974e-41	0.021181	0.0196363	0.280736	0.481987	20
ENSG00000117226	1	GBP3	89480463	rs12140979	1	89467242	C	G	0.674652	0.0122	0.0113	0.2794	1.06806	0.0500216	3.73154e-101	0.0114225	0.0105934	0.280914	0.0662956	20
ENSG00000225151	15	.	84883245	rs61148413	15	84828326	T	A	0.511569	-0.0117	0.0107	0.274	-0.400171	0.0627703	1.82761e-10	0.0292375	0.027129	0.281159	0.281183	20
ENSG00000178722	5	C5orf64	60990562	rs153380	5	61004103	G	A	0.641405	0.0118	0.0109	0.2814	0.685487	0.061175	3.83873e-29	0.017214	0.0159751	0.281234	0.728151	20
ENSG00000205763	7	RP9P	32969607	rs17468799	7	32953216	G	A	0.803728	-0.0143	0.0132	0.2777	0.743574	0.0805592	2.70232e-20	-0.0192314	0.0178739	0.281951	0.0352914	20
ENSG00000186340	6	THBS2	169635007	rs35935937	6	169632219	G	A	0.842293	-0.016	0.0147	0.2787	-0.590769	0.0851554	3.99001e-12	0.0270834	0.0251872	0.282249	0.457777	20
ENSG00000136059	3	VILL	38039114	rs928807	3	38042182	T	G	0.770305	-0.0137	0.0127	0.2785	0.824382	0.0715371	1.0005e-30	-0.0166185	0.0154728	0.282803	0.611298	20
ENSG00000253910	5	PCDHGB2	140816124	rs17097231	5	140739779	C	G	0.90686	-0.0197	0.018	0.2762	0.589163	0.105627	2.43615e-08	-0.0334373	0.0311344	0.282838	0.626211	5
ENSG00000213938	2	SEPHS1P6	200524863	rs6759018	2	200620763	T	C	0.343754	0.0118	0.0109	0.2786	-0.541527	0.0639101	2.38622e-17	-0.0217902	0.0202919	0.282894	0.214091	20
ENSG00000106868	9	SUSD1	114870376	rs12344169	9	114937689	T	C	0.688793	0.0123	0.0114	0.279	0.67879	0.0643635	5.28945e-26	0.0181205	0.0168823	0.283116	0.439696	20
ENSG00000233396	1	.	145379261	rs7551245	1	145417662	T	C	0.961844	-0.0305	0.028	0.2758	0.863458	0.142204	1.2635e-09	-0.0353231	0.0329454	0.283644	0.846131	8
ENSG00000248008	12	.	120930937	rs1622884	12	120950249	T	C	0.182073	-0.0149	0.0137	0.2761	0.454856	0.0753173	1.54879e-09	-0.0327576	0.0306039	0.284452	0.834299	20
ENSG00000197826	4	C4orf22	81570892	rs4690116	4	81206377	T	A	0.578182	0.0115	0.0106	0.28	-0.410914	0.0635838	1.02948e-10	-0.0279864	0.0261571	0.284649	0.821063	8
ENSG00000247157	12	.	11722133	rs7132674	12	11344304	A	G	0.392135	-0.0117	0.0108	0.2756	0.413314	0.0641196	1.14855e-10	-0.0283078	0.0264967	0.285363	0.970335	20
ENSG00000248429	4	.	159107966	rs12648410	4	159094786	T	C	0.152799	0.0157	0.0147	0.2854	-1.18227	0.0694773	6.18126e-65	-0.0132795	0.0124582	0.286455	0.671188	20
ENSG00000010165	1	METTL13	171766975	rs7536142	1	171770336	A	G	0.805013	-0.0143	0.0133	0.2819	-0.612691	0.0754726	4.73695e-16	0.0233396	0.0218971	0.286478	0.268425	20
ENSG00000141959	21	PFKL	45733596	rs9975113	21	45725715	A	G	0.698142	-0.0128	0.0118	0.2795	0.381266	0.0681897	2.25426e-08	-0.0335723	0.0315266	0.286926	0.617887	20
ENSG00000011523	2	CEP68	65298819	rs2540949	2	65284231	A	T	0.620486	0.0116	0.0107	0.279	0.354216	0.0642291	3.49028e-08	0.0327484	0.0307857	0.28744	0.150961	20
ENSG00000233527	19	.	37074791	rs3108546	19	37154917	A	G	0.39009	0.0115	0.0107	0.2818	0.441003	0.0646019	8.70295e-12	0.0260769	0.0245618	0.288377	0.792031	20
ENSG00000233670	17	PIRT	10734310	rs12950927	17	10694096	T	A	0.735597	0.0129	0.012	0.2849	-0.478272	0.0713072	1.98378e-11	-0.0269721	0.0254105	0.288484	0.908128	20
ENSG00000226435	3	ANKRD18DP	197793992	rs6792969	3	197822490	A	G	0.935959	-0.0245	0.0228	0.2824	-0.833194	0.123699	1.63197e-11	0.0294049	0.0277106	0.288625	0.257989	20
ENSG00000050438	12	SLC4A8	51844040	rs906375	12	51912095	G	C	0.575903	0.0114	0.0107	0.2902	-0.520647	0.0620562	4.86475e-17	-0.0218959	0.0207164	0.290542	0.368009	20
ENSG00000067334	1	DNTTIP2	94339423	rs10489603	1	94332151	G	A	0.716548	-0.0124	0.0116	0.2824	-0.486749	0.0692181	2.03442e-12	0.0254751	0.0241054	0.290592	0.978427	20
ENSG00000103599	15	IQCH	67670868	rs7166081	15	67492301	G	A	0.242959	-0.0132	0.0123	0.2814	-0.423011	0.0708932	2.41836e-09	0.0312049	0.0295438	0.290866	0.780027	20
ENSG00000217801	1	.	999924	rs4073176	1	1004957	G	A	0.424273	-0.012	0.0113	0.2859	0.591958	0.0599062	5.01185e-23	-0.0202717	0.0191991	0.291029	0.49706	20
ENSG00000223508	8	RPL23AP53	163479	rs3008276	8	189364	T	C	0.768143	-0.0133	0.0126	0.2905	0.956112	0.064078	2.40459e-50	-0.0139105	0.0132113	0.292376	0.0843159	20
ENSG00000138686	4	BBS7	122768623	rs4833233	4	122688744	G	A	0.503038	0.0111	0.0104	0.2877	-0.392263	0.0629586	4.64973e-10	-0.0282974	0.026899	0.292807	0.127448	20
ENSG00000117593	1	DARS2	173810662	rs7544605	1	173783493	T	C	0.624869	0.0116	0.0109	0.2868	0.440338	0.0639368	5.69489e-12	0.0263434	0.0250475	0.29292	0.80663	20
ENSG00000160321	19	ZNF208	22154755	rs2666441	19	22139230	C	A	0.57006	-0.0113	0.0107	0.2899	-0.672715	0.0598748	2.73374e-29	0.0167976	0.0159758	0.293056	0.382409	20
ENSG00000149231	11	CCDC82	96104510	rs491704	11	96052492	C	T	0.829379	0.0151	0.0141	0.2836	-0.469917	0.086104	4.8274e-08	-0.0321333	0.0305775	0.293313	0.724141	7
ENSG00000188707	7	C7orf29	150028373	rs34489187	7	150044379	G	A	0.737642	0.0126	0.0119	0.2891	0.544312	0.0675717	7.92645e-16	0.0231485	0.0220505	0.293813	0.0560105	20
ENSG00000269834	19	.	52896557	rs56955135	19	52888841	A	G	0.870866	-0.0183	0.0172	0.2877	0.542297	0.0899541	1.6539e-09	-0.0337454	0.0322071	0.294749	0.226132	13
ENSG00000167670	19	CHAF1A	4423837	rs1127888	19	4454083	C	T	0.726949	0.0129	0.0122	0.2903	0.52158	0.0699401	8.81622e-14	0.0247325	0.0236244	0.295143	0.325753	20
ENSG00000136235	7	GPNMB	23295156	rs6461703	7	23264284	T	G	0.591504	-0.0111	0.0106	0.2975	0.962656	0.049612	7.1841e-84	-0.0115306	0.0110272	0.295723	0.13798	20
ENSG00000197619	19	ZNF615	52503034	rs2043295	19	52492352	T	C	0.723326	0.0123	0.0117	0.2903	-0.598441	0.0655768	7.12031e-20	-0.0205534	0.0196801	0.296312	0.88674	20
ENSG00000159712	9	ANKRD18CP	99950856	rs10125824	9	99995537	A	G	0.451969	0.0117	0.0112	0.2966	-0.880675	0.0514209	9.36769e-66	-0.0132853	0.0127412	0.297085	0.945622	20
ENSG00000100314	22	CABP7	30121950	rs5763863	22	30581859	A	T	0.879572	0.0182	0.0172	0.2898	0.548197	0.0955958	9.77841e-09	0.0331998	0.0319053	0.298074	0.282575	19
ENSG00000164037	4	SLC9B1	103873550	rs7698608	4	103937974	C	A	0.522029	0.0111	0.0106	0.2935	0.535711	0.0605656	9.14127e-19	0.0207201	0.019925	0.298383	0.044375	20
ENSG00000237248	12	.	9394117	rs34372	12	9393788	A	G	0.368003	0.0113	0.0108	0.2938	0.561386	0.0630489	5.3882e-19	0.0201288	0.0193705	0.298737	0.816598	20
ENSG00000143119	1	CD53	111429161	rs2885805	1	111417915	C	A	0.694811	0.012	0.0114	0.2927	-0.441408	0.0678191	7.58486e-11	-0.0271857	0.026162	0.298745	0.568863	20
ENSG00000103227	16	LMF1	967476	rs1544800	16	985947	G	A	0.710004	0.0122	0.0116	0.29	-0.459639	0.0687085	2.23636e-11	-0.0265426	0.0255472	0.298822	0.670287	20
ENSG00000267506	17	.	75551173	rs7222517	17	75558864	C	T	0.274512	-0.0133	0.0127	0.2973	0.558787	0.0687938	4.56188e-16	-0.0238016	0.0229159	0.298969	0.599184	20
ENSG00000188312	9	CENPP	95235290	rs10081693	9	94966486	T	G	0.832009	0.0149	0.0144	0.3009	-1.27731	0.0679697	8.71471e-79	-0.0116651	0.0112907	0.30153	0.369551	20
ENSG00000253982	8	.	1711412	rs10102731	8	1709020	A	G	0.30326	0.0119	0.0114	0.2988	-0.473368	0.0667211	1.29613e-12	-0.025139	0.024342	0.301725	0.776978	20
ENSG00000096996	19	IL12RB1	18189782	rs372889	19	18173603	T	C	0.490709	0.0116	0.0111	0.2952	0.416218	0.0625537	2.85691e-11	0.02787	0.0269957	0.30189	0.557141	20
ENSG00000119689	14	DLST	75359521	rs12891131	14	75240090	A	G	0.457929	0.0109	0.0104	0.2957	-0.366183	0.0635533	8.32142e-09	-0.0297666	0.0288672	0.302468	0.265443	20
ENSG00000168411	16	RFWD3	74678035	rs62054167	16	74565232	T	C	0.810506	-0.0145	0.014	0.2991	-0.677294	0.0789636	9.71349e-18	0.0214087	0.0208207	0.303835	0.434196	20
ENSG00000156414	14	TDRD9	104456901	rs7143936	14	104459452	A	C	0.705095	0.0119	0.0115	0.2991	-0.593743	0.0657451	1.70118e-19	-0.0200423	0.0194954	0.303924	0.391019	20
ENSG00000104714	8	ERICH1	626426	rs13262177	8	568759	C	A	0.557088	0.0111	0.0107	0.2993	0.47249	0.0623102	3.38027e-14	0.0234926	0.0228569	0.304039	0.466739	20
ENSG00000240038	1	AMY2B	104109296	rs17467099	1	104123531	A	G	0.807292	-0.0142	0.0136	0.2984	-0.465068	0.0803754	7.19947e-09	0.0305331	0.0297153	0.304175	0.378184	15
ENSG00000107593	10	PKD2L1	102069073	rs7084075	10	102060379	T	C	0.47131	-0.011	0.0106	0.301	0.454665	0.0620129	2.27116e-13	-0.0241937	0.0235463	0.304187	0.788628	16
ENSG00000204524	19	ZNF805	57759238	rs10412465	19	57753931	T	C	0.474874	-0.0112	0.0108	0.2988	0.439144	0.0622343	1.70996e-12	-0.0255042	0.0248575	0.304884	0.633982	20
ENSG00000176715	16	ACSF3	89188518	rs75791347	16	89258747	A	C	0.570585	-0.0112	0.0108	0.2969	-0.419505	0.0637735	4.76696e-11	0.0266982	0.0260626	0.305653	0.712665	20
ENSG00000231784	17	DBIL5P	657238	rs3087833	17	657730	G	A	0.729637	-0.0124	0.012	0.3022	0.530597	0.0684055	8.72091e-15	-0.0233699	0.0228159	0.305701	0.0241368	20
ENSG00000141569	17	TRIM65	73884750	rs3744028	17	73888672	T	C	0.814363	-0.0139	0.0134	0.2994	-0.502362	0.0786388	1.67819e-10	0.0276693	0.0270233	0.305881	0.685371	20
ENSG00000154889	18	MPPE1	11895921	rs8097892	18	11905953	C	T	0.554517	-0.0116	0.0112	0.3	0.411382	0.0629267	6.25661e-11	-0.0281976	0.0275649	0.306329	0.616489	3
ENSG00000254081	8	.	66457129	rs10091345	8	66552315	G	A	0.477679	-0.0108	0.0105	0.3026	-0.576718	0.0599458	6.54156e-22	0.0187267	0.0183102	0.306429	0.967103	20
ENSG00000233393	21	.	37479583	rs2276229	21	37455082	C	G	0.290581	-0.0119	0.0115	0.3039	0.451111	0.0675116	2.35732e-11	-0.0263793	0.0257965	0.3065	0.916682	20
ENSG00000154548	6	SRSF12	89816739	rs4707516	6	89811720	C	T	0.288594	0.0121	0.0117	0.3034	-0.423527	0.0700611	1.49307e-09	-0.0285696	0.0280265	0.308024	0.84924	16
ENSG00000008838	17	MED24	38196409	rs2302774	17	38183090	G	T	0.616922	-0.011	0.0107	0.3055	0.487469	0.0625505	6.53317e-15	-0.0225655	0.0221403	0.308104	0.331525	20
ENSG00000116132	1	PRRX1	170670214	rs7544273	1	170617732	C	G	0.828737	0.0143	0.0139	0.3043	0.636903	0.0851042	7.22019e-14	0.0224524	0.0220296	0.308112	0.823533	18
ENSG00000223812	3	.	191291629	rs13092365	3	191267348	T	C	0.702057	-0.0119	0.0115	0.3014	-0.391547	0.0684096	1.0431e-08	0.0303923	0.0298468	0.308547	0.388957	20
ENSG00000101198	20	NKAIN4	61888091	rs117851394	20	61883818	A	G	0.911359	0.0218	0.0213	0.3063	-0.931322	0.105383	9.7881e-19	-0.0234076	0.0230236	0.309306	0.932777	20
ENSG00000123975	9	CKS2	91928865	rs10119002	9	91963682	G	A	0.0911534	0.0191	0.0187	0.3091	-0.888925	0.0963578	2.82894e-20	-0.0214866	0.0211652	0.310017	0.453798	20
ENSG00000138346	10	DNA2	70202850	rs10998220	10	70243619	C	T	0.9106	-0.0192	0.0187	0.3061	0.713448	0.10627	1.89933e-11	-0.0269116	0.0265155	0.310136	0.225922	20
ENSG00000169432	2	SCN9A	167142099	rs57748134	2	167251730	A	C	0.907503	-0.0194	0.0188	0.3015	-0.592217	0.106857	2.98791e-08	0.0327583	0.0322907	0.310354	0.937162	13
ENSG00000255052	8	FAM66D	11990991	rs12550733	8	11859851	C	A	0.663784	-0.0113	0.0111	0.3094	-0.693337	0.060402	1.68781e-30	0.016298	0.0160724	0.310565	0.910113	20
ENSG00000136243	7	NUPL2	23231038	rs858260	7	23212934	G	T	0.629952	-0.0111	0.0109	0.3053	0.636606	0.0612694	2.74546e-25	-0.0174362	0.0172041	0.310825	0.123031	20
ENSG00000143252	1	SDHC	161308515	rs4077290	1	161314422	G	A	0.933096	-0.0247	0.0242	0.3067	-1.02104	0.123873	1.68409e-16	0.0241909	0.0238822	0.311096	0.349767	12
ENSG00000254184	7	TYW1B	72161247	rs4717692	7	72289319	A	G	0.767208	0.0132	0.013	0.3082	-0.717049	0.0671592	1.30627e-26	-0.0184088	0.0182117	0.312101	0.983223	20
ENSG00000146587	7	RBAK	5068101	rs117967248	7	5038581	C	T	0.938939	-0.0229	0.0223	0.3042	-0.775041	0.13914	2.54422e-08	0.0295468	0.0292576	0.312549	0.927914	12
ENSG00000169629	2	RGPD8	113159867	rs71414642	2	113187305	G	A	0.834521	-0.0197	0.0195	0.3118	1.2368	0.0662245	7.77149e-78	-0.0159281	0.0157895	0.313079	0.053957	20
ENSG00000214491	22	SEC14L6	30931567	rs5749118	22	30927975	C	T	0.199661	-0.0142	0.014	0.3092	-0.691554	0.0786035	1.39272e-18	0.0205335	0.0203783	0.313641	0.538181	15
ENSG00000258289	14	CHURC1	65396194	rs4902345	14	65403904	T	C	0.801683	-0.0131	0.013	0.3139	-0.921943	0.0656918	9.6057e-45	0.0142091	0.014137	0.314846	0.0609329	20
ENSG00000147576	8	ADHFE1	67363128	rs1426910	8	67259116	A	G	0.520159	-0.0107	0.0105	0.3065	-0.373133	0.0631351	3.41963e-09	0.0286761	0.0285553	0.315268	0.01856	20
ENSG00000166938	15	DIS3L	66605895	rs12911848	15	66817545	G	A	0.57748	0.0107	0.0106	0.311	0.568262	0.0627057	1.27664e-19	0.0188294	0.0187687	0.31575	0.776951	20
ENSG00000170959	11	DCDC5	31121636	rs7116006	11	31356904	C	T	0.730922	-0.0119	0.0117	0.3091	0.395989	0.0694466	1.18361e-08	-0.0300513	0.0300126	0.316687	0.165353	20
ENSG00000244627	22	.	38763350	rs5757058	22	38749925	T	A	0.49404	-0.0115	0.0113	0.3072	0.347034	0.0635088	4.64632e-08	-0.033138	0.0331216	0.317071	0.655919	17
ENSG00000123179	13	EBPL	50250241	rs9562915	13	50283389	T	C	0.765455	-0.0126	0.0125	0.3127	0.596454	0.075113	2.00957e-15	-0.0211249	0.0211254	0.317322	0.654006	20
ENSG00000162600	1	OMA1	58946765	rs7355166	1	58985750	G	A	0.723618	-0.0116	0.0116	0.3162	1.07977	0.050907	7.62389e-100	-0.0107431	0.010755	0.317848	0.180489	20
ENSG00000111786	12	SRSF9	120903533	rs11614224	12	120892236	C	A	0.886467	-0.0169	0.0168	0.3157	-0.871625	0.104291	6.39948e-17	0.0193891	0.0194135	0.317919	0.823435	20
ENSG00000225449	2	.	130731102	rs1922633	2	130701189	G	A	0.285322	-0.0118	0.0118	0.3144	-0.731992	0.0635284	1.01866e-30	0.0161204	0.016181	0.319126	0.781131	20
ENSG00000251136	8	.	90695792	rs218906	8	90736846	C	T	0.917494	0.0193	0.0192	0.316	0.788808	0.11273	2.6087e-12	0.0244673	0.0245904	0.319739	0.0501631	20
ENSG00000198464	19	ZNF480	52814802	rs78014032	19	52814459	A	G	0.815064	0.0141	0.014	0.3115	-0.498137	0.0797119	4.12506e-10	-0.0283054	0.0284673	0.320071	0.693988	20
ENSG00000180769	4	WDFY3-AS2	85909984	rs1484661	4	85782232	T	C	0.666472	-0.0111	0.011	0.3148	-0.387192	0.0668851	7.08449e-09	0.028668	0.0288381	0.320174	0.842357	20
ENSG00000183935	12	HTR7P1	13155288	rs3825272	12	13155339	C	A	0.418196	-0.0143	0.0143	0.3192	-0.550854	0.0606551	1.06839e-19	0.0259597	0.0261166	0.320227	0.030812	20
ENSG00000198648	2	STK39	168957590	rs10209013	2	168983685	G	A	0.195688	0.0131	0.0131	0.3155	0.653325	0.0789295	1.25976e-16	0.0200513	0.0201971	0.320817	0.890707	20
ENSG00000124641	6	MED20	41880984	rs10947987	6	41754370	C	T	0.55218	0.0106	0.0106	0.3172	-0.436841	0.0625156	2.79419e-12	-0.0242651	0.0245124	0.322216	0.268045	20
ENSG00000230091	10	TMEM254-AS1	81822642	rs3824727	10	81838656	A	C	0.894998	-0.0186	0.0187	0.3198	-0.9456	0.0963926	1.02083e-22	0.0196701	0.0198772	0.32238	0.0293693	20
ENSG00000222014	2	RAB6C	130738773	rs1922633	2	130701189	G	A	0.285322	-0.0118	0.0118	0.3144	-0.456521	0.0688254	3.28865e-11	0.0258477	0.0261398	0.322748	0.922973	16
ENSG00000071967	2	CYBRD1	172396700	rs2674485	2	172414672	G	A	0.70977	0.0115	0.0115	0.3199	-0.452876	0.0686873	4.30176e-11	-0.0253933	0.0256837	0.322813	0.552866	20
ENSG00000228408	6	.	149552135	rs9498255	6	149538517	C	G	0.707725	0.0114	0.0115	0.3227	-0.788699	0.0629853	5.66265e-36	-0.0144542	0.0146266	0.323049	0.5687	20
ENSG00000143437	1	ARNT	150815712	rs11204737	1	150847647	C	T	0.459682	-0.0106	0.0107	0.3213	0.65782	0.0579347	7.04394e-30	-0.0161138	0.0163276	0.323689	0.748795	20
ENSG00000074219	19	TEAD2	49854783	rs11083972	19	49896752	C	G	0.763994	0.0126	0.0126	0.3198	-0.450495	0.0755681	2.5001e-09	-0.0279692	0.02836	0.324025	0.323813	15
ENSG00000089101	20	C20orf26	20187252	rs3748491	20	20021644	T	C	0.561704	-0.0103	0.0104	0.326	0.587891	0.0602612	1.7436e-22	-0.0175202	0.0177813	0.324467	0.53522	20
ENSG00000175538	11	KCNE3	74172330	rs11236120	11	74177010	G	A	0.9255	0.0196	0.0197	0.3204	0.724921	0.108788	2.67138e-11	0.0270374	0.0274766	0.325107	0.712632	20
ENSG00000164978	9	NUDT2	34336606	rs10971957	9	34151463	C	T	0.397569	-0.0107	0.0108	0.3197	-0.489174	0.0620321	3.12499e-15	0.0218736	0.0222516	0.325601	0.189616	20
ENSG00000196981	3	WDR5B	122132798	rs1986617	3	122116557	T	A	0.718359	0.0116	0.0117	0.3197	-0.471177	0.0682673	5.12932e-12	-0.0246192	0.0250863	0.326406	0.87966	20
ENSG00000184635	19	ZNF93	20029053	rs7254125	19	20036615	G	A	0.918371	0.0191	0.0193	0.3216	-0.802141	0.107616	9.07199e-14	-0.0238113	0.0242717	0.326579	0.846843	20
ENSG00000138942	22	RNF185	31579583	rs2073858	22	31607834	G	C	0.74851	-0.0124	0.0125	0.3228	0.45766	0.0728167	3.2764e-10	-0.0270943	0.0276509	0.32715	0.165537	20
ENSG00000251022	4	THAP9-AS1	83818376	rs4302451	4	83820170	G	A	0.24442	0.0119	0.0121	0.3241	-0.731743	0.0682721	8.37611e-27	-0.0162626	0.0166053	0.327404	0.997492	20
ENSG00000136104	13	RNASEH2B	51514203	rs4941677	13	51490196	T	C	0.403529	-0.0105	0.0107	0.3272	-0.782103	0.0562252	5.49428e-44	0.0134253	0.0137151	0.327641	0.619632	20
ENSG00000105928	7	DFNA5	24773608	rs1476521	7	24796502	A	G	0.724086	-0.0117	0.0119	0.3241	-0.622058	0.0666335	1.00511e-20	0.0188085	0.0192359	0.32818	0.436112	20
ENSG00000204241	11	.	133909455	rs1144231	11	133909341	T	C	0.813895	-0.0145	0.0147	0.3241	-0.574196	0.0802388	8.30081e-13	0.0252527	0.0258431	0.328492	0.704317	7
ENSG00000047188	5	YTHDC2	112890181	rs2914200	5	112945992	A	G	0.581688	-0.0107	0.0108	0.3223	0.367919	0.0634408	6.65504e-09	-0.0290825	0.0297795	0.328771	0.898312	20
ENSG00000112685	6	EXOC2	589125	rs74990667	6	618286	T	C	0.938764	0.0237	0.024	0.3224	-0.862558	0.131181	4.85393e-11	-0.0274764	0.0281362	0.328793	0.285425	20
ENSG00000187607	17	ZNF286A	15621882	rs3865264	17	15618623	G	T	0.272818	-0.0136	0.0139	0.328	0.637533	0.0673452	2.89015e-21	-0.0213322	0.0219189	0.330437	0.343243	20
ENSG00000196660	1	SLC30A10	219995379	rs1776030	1	220083320	A	G	0.19896	0.0127	0.0129	0.3255	-0.468206	0.075899	6.88088e-10	-0.0271248	0.0279006	0.330954	0.998799	20
ENSG00000168778	12	TCTN2	124174304	rs3704	12	124110934	G	T	0.950976	0.0269	0.0275	0.328	1.13627	0.138153	1.95656e-16	0.023674	0.0243726	0.331381	0.109249	6
ENSG00000151917	6	BEND6	56855956	rs9475763	6	56845714	A	G	0.78427	0.0123	0.0126	0.3303	0.654162	0.0720674	1.11525e-19	0.0188027	0.0193724	0.331751	0.377558	20
ENSG00000154358	1	OBSCN	228481203	rs417237	1	228532195	G	T	0.381617	0.0107	0.0109	0.326	0.40373	0.0637056	2.3362e-10	0.0265028	0.0273202	0.332005	0.56673	20
ENSG00000065268	19	WDR18	988865	rs35963322	19	986515	C	T	0.478497	-0.0112	0.0115	0.3293	0.586006	0.0595698	7.77805e-23	-0.0191124	0.0197203	0.332458	0.0574136	20
ENSG00000221955	3	SLC12A8	124899750	rs2333035	3	124799400	G	A	0.774804	0.0123	0.0126	0.3289	-0.517063	0.0747842	4.7094e-12	-0.0237882	0.0246101	0.333742	0.25765	20
ENSG00000108272	17	DHRS11	34952731	rs35915570	17	34910357	C	T	0.593958	-0.0103	0.0106	0.3314	0.48092	0.0632484	2.87848e-14	-0.0214173	0.0222204	0.335116	0.856767	18
ENSG00000168398	14	BDKRB2	96690841	rs2069571	14	96701915	C	T	0.908321	-0.0177	0.0182	0.3326	-0.724956	0.10212	1.25596e-12	0.0244153	0.0253394	0.335283	0.570906	12
ENSG00000112964	5	GHR	42572929	rs722677	5	42748289	A	G	0.539266	-0.0102	0.0105	0.327	0.438727	0.0622271	1.78395e-12	-0.0232491	0.024159	0.33588	0.991592	20
ENSG00000144647	3	GTDC2	43134146	rs4683356	3	43153419	T	C	0.526119	0.0103	0.0106	0.3299	-0.414526	0.0628172	4.14162e-11	-0.0248477	0.0258471	0.336385	0.541609	20
ENSG00000128891	15	C15orf57	40839069	rs13329076	15	40853666	C	T	0.566378	0.0101	0.0105	0.3335	0.842562	0.0538708	3.86126e-55	0.0119872	0.0124855	0.33701	0.937493	20
ENSG00000094963	1	FMO2	171168084	rs7884276	1	171132644	G	C	0.929999	-0.0199	0.0206	0.3328	0.896986	0.105737	2.19173e-17	-0.0221854	0.0231142	0.337148	0.874043	20
ENSG00000106819	9	ASPN	95231637	rs10820973	9	95207806	T	A	0.831541	0.014	0.0144	0.3314	-0.50842	0.0863862	3.97015e-09	-0.0275363	0.0287069	0.337447	0.421681	20
ENSG00000143537	1	ADAM15	155029147	rs41264285	1	155033918	C	T	0.780998	0.0126	0.013	0.3343	0.523435	0.0793009	4.09428e-11	0.0240717	0.0251023	0.337585	0.187773	11
ENSG00000151892	10	GFRA1	117924785	rs10787633	10	117936296	C	A	0.402945	0.0103	0.0107	0.3375	-0.646939	0.0591993	8.45589e-28	-0.0159211	0.0166035	0.337607	0.695287	20
ENSG00000237517	22	DGCR5	18988384	rs2540639	22	18959220	A	G	0.923864	0.0242	0.0251	0.3365	0.863149	0.125057	5.12702e-12	0.0280369	0.0293619	0.339642	0.277195	20
ENSG00000123610	2	TNFAIP6	152225333	rs6719213	2	152171750	A	T	0.372151	-0.0104	0.0108	0.336	0.465623	0.0645098	5.28152e-13	-0.0223357	0.0234003	0.339828	0.992983	20
ENSG00000177666	11	PNPLA2	822237	rs7925131	11	820268	A	G	0.269779	0.0117	0.0121	0.3325	0.399638	0.0671012	2.58875e-09	0.0292765	0.0306738	0.339859	0.648166	20
ENSG00000230910	6	.	69343385	rs2802708	6	69329836	A	G	0.634101	0.0104	0.0108	0.3374	-0.393861	0.0664466	3.07615e-09	-0.0264052	0.0277803	0.341857	0.0941421	20
ENSG00000117242	1	PINK1-AS	20973918	rs55665119	1	20949307	C	T	0.475634	-0.01	0.0104	0.3379	-0.385427	0.0630978	1.00631e-09	0.0259453	0.0273153	0.342192	0.584137	20
ENSG00000263327	4	TAPT1-AS1	16275024	rs10939653	4	16198439	T	C	0.645729	0.0106	0.011	0.3369	0.357168	0.0655091	4.97541e-08	0.0296779	0.0312752	0.342657	0.203859	20
ENSG00000215156	5	.	34191948	rs297613	5	34114120	C	T	0.374138	-0.0108	0.0113	0.3377	-0.477132	0.0633445	4.98426e-14	0.0226353	0.0238731	0.343053	0.00453453	20
ENSG00000197748	10	WDR96	105940883	rs642743	10	105933417	C	A	0.596179	-0.0101	0.0106	0.3421	-0.584157	0.0612386	1.44179e-21	0.0172899	0.0182361	0.343072	0.500112	20
ENSG00000197479	5	PCDHB11	140580900	rs246720	5	140521567	T	A	0.809688	-0.0169	0.0177	0.3396	-0.539795	0.0779373	4.32836e-12	0.0313082	0.0331003	0.344222	0.746051	20
ENSG00000125877	20	ITPA	3197015	rs11699145	20	3185313	G	A	0.868412	0.0146	0.0153	0.3399	0.636523	0.0952092	2.30117e-11	0.0229371	0.0242805	0.344825	0.123102	20
ENSG00000113212	5	PCDHB7	140554100	rs246717	5	140522829	C	T	0.412645	-0.0102	0.0107	0.3409	0.4324	0.0631829	7.72195e-12	-0.0235893	0.0249845	0.34509	0.126855	19
ENSG00000099330	19	OCEL1	17338520	rs7258100	19	17340400	C	T	0.889973	-0.016	0.0167	0.3405	0.558775	0.101354	3.52608e-08	-0.0286341	0.0303348	0.345202	0.570662	14
ENSG00000254681	16	PKD1P5	18476972	rs2188610	16	16647369	C	G	0.660862	0.0143	0.0151	0.3438	-0.648673	0.061058	2.30796e-26	-0.022045	0.0233706	0.345538	NA	NA
ENSG00000171243	7	SOSTDC1	16535655	rs1295129	7	16316655	G	C	0.422344	-0.0102	0.0107	0.3399	0.389131	0.0633661	8.20055e-10	-0.0262122	0.0278265	0.346198	0.894401	20
ENSG00000117505	1	DR1	93819797	rs1572343	1	93616202	T	C	0.345857	-0.0106	0.0111	0.3403	0.36984	0.066573	2.76966e-08	-0.028661	0.0304531	0.346627	0.188834	20
ENSG00000196345	3	ZNF167	44616175	rs4463006	3	44749385	A	C	0.498948	-0.0101	0.0106	0.3402	-0.37244	0.0634856	4.45016e-09	0.0271185	0.0288339	0.346958	0.117659	20
ENSG00000164251	5	F2RL1	76122949	rs1529505	5	76114963	C	T	0.468622	0.0099	0.0105	0.3452	0.69921	0.0580735	2.18721e-33	0.0141588	0.0150629	0.347228	0.646568	20
ENSG00000228016	2	RAPGEF4-AS1	173571401	rs115317121	2	173600354	A	C	0.72467	0.0117	0.0124	0.3445	-0.568364	0.0706923	8.98662e-16	-0.0205854	0.0219667	0.348698	0.470504	20
ENSG00000135643	12	KCNMB4	70794064	rs10879162	12	70955005	T	C	0.781465	0.0124	0.0131	0.3449	0.49572	0.0751378	4.18199e-11	0.0250141	0.0266968	0.348774	0.170766	11
ENSG00000188801	9	ZNF322P1	99960723	rs3747504	9	100074446	C	T	0.807292	-0.0127	0.0135	0.3448	0.732413	0.0749736	1.53028e-22	-0.0173399	0.0185175	0.349063	0.747316	20
ENSG00000255455	11	.	130738145	rs3794140	11	130764092	G	T	0.405691	0.0104	0.011	0.3444	0.431011	0.0635598	1.19198e-11	0.0241293	0.0257683	0.349069	0.803974	20
ENSG00000151849	13	CENPJ	25477094	rs7325233	13	25518319	A	G	0.655078	0.011	0.0117	0.3477	0.626671	0.0608174	6.74965e-25	0.0175531	0.0187476	0.349128	0.249183	20
ENSG00000227888	8	FAM66A	12244018	rs35751835	8	11866138	G	A	0.656013	-0.0107	0.0114	0.3459	0.763598	0.058439	5.11083e-39	-0.0140126	0.0149678	0.349178	0.783284	20
ENSG00000231595	17	.	14117522	rs76575205	17	14063798	C	A	0.675178	-0.0108	0.0114	0.342	0.419626	0.0699084	1.94289e-09	-0.0257372	0.0275034	0.349384	0.37314	20
ENSG00000128944	15	C15orf23	40680684	rs8033938	15	40703114	A	G	0.87741	-0.0147	0.0157	0.3495	-1.584	0.0673059	1.81731e-122	0.00928031	0.00991947	0.349497	0.463071	20
ENSG00000185627	11	PSMD13	244764	rs1533824	11	214169	T	C	0.674126	-0.0113	0.012	0.3481	-0.531906	0.0648739	2.42245e-16	0.0212444	0.0227087	0.349522	0.709878	20
ENSG00000231768	1	.	234665581	rs2487589	1	234668203	G	A	0.618266	0.0103	0.0109	0.3435	0.408597	0.064303	2.0946e-10	0.0252082	0.0269701	0.349956	0.258945	15
ENSG00000204634	2	TBC1D8	101746703	rs10207371	2	101763227	C	T	0.388454	0.0101	0.0107	0.3456	-0.366877	0.0636075	8.03012e-09	-0.0275297	0.0295531	0.351578	0.688857	20
ENSG00000166788	11	SAAL1	18109560	rs6486406	11	18105871	C	T	0.64754	-0.0104	0.0111	0.3489	0.569415	0.0658069	5.02403e-18	-0.0182643	0.0196076	0.351599	0.521541	20
ENSG00000125863	20	MKKS	10400351	rs7269148	20	10383812	C	T	0.889506	-0.0157	0.0167	0.3458	0.675996	0.100506	1.7452e-11	-0.023225	0.0249445	0.351818	0.343547	8
ENSG00000180104	5	EXOC3	457662	rs957791	5	430217	C	T	0.52571	0.0133	0.0141	0.3466	0.367702	0.0638598	8.51393e-09	0.0361706	0.0388574	0.351929	0.0113874	20
ENSG00000086289	7	EPDR1	37857494	rs56128139	7	37934146	T	C	0.713685	0.0138	0.0147	0.3469	-0.431382	0.0658687	5.78805e-11	-0.0319902	0.0344249	0.352746	0.134352	12
ENSG00000182109	1	.	39999905	rs1180349	1	40006052	T	C	0.448931	0.0099	0.0106	0.3513	0.479652	0.0626979	2.00645e-14	0.02064	0.0222634	0.353886	0.718663	20
ENSG00000237438	22	CECR7	17528571	rs117448393	22	17534540	C	G	0.904581	-0.0166	0.0178	0.351	-0.908633	0.1098	1.28109e-16	0.0182692	0.0197139	0.354073	0.0777299	7
ENSG00000125378	14	BMP4	54420966	rs2855530	14	54421917	G	C	0.494215	-0.0099	0.0106	0.3534	0.429589	0.0623575	5.61346e-12	-0.0230453	0.0249005	0.354708	0.635085	20
ENSG00000269486	19	.	39427624	rs8113389	19	39433299	A	G	0.387519	-0.0103	0.0111	0.3499	0.494953	0.0650496	2.76529e-14	-0.02081	0.0225925	0.356996	0.929538	20
ENSG00000260372	18	AQP4-AS1	24503184	rs232346	18	24510922	A	T	0.489658	0.0096	0.0104	0.3574	0.765238	0.0552563	1.29227e-43	0.0125451	0.0136207	0.357033	0.145954	20
ENSG00000100350	22	FOXRED2	36893192	rs139994	22	36860270	C	T	0.933622	-0.0201	0.0216	0.3538	-0.759622	0.127729	2.72883e-09	0.0264605	0.0287812	0.357903	0.286478	20
ENSG00000105509	19	HAS1	52221806	rs8113161	19	52222212	A	G	0.669569	0.0107	0.0115	0.3523	-0.376846	0.0675189	2.38678e-08	-0.0283936	0.0309376	0.358739	0.6542	18
ENSG00000243678	17	NME1-NME2	49245952	rs115848216	17	49243859	G	A	0.956293	-0.0259	0.028	0.3554	-0.907867	0.142055	1.64861e-10	0.0285284	0.0311629	0.35995	NA	NA
ENSG00000197302	16	ZNF720	31765370	rs57475804	16	31749241	T	C	0.92363	-0.0185	0.0201	0.3574	1.00412	0.125978	1.57858e-15	-0.018424	0.0201505	0.360548	0.06931	8
ENSG00000128039	4	SRD5A3	56225769	rs36110240	4	56217015	C	T	0.854447	-0.0137	0.0149	0.3571	-0.635171	0.0774624	2.4091e-16	0.021569	0.0236053	0.360855	0.661618	20
ENSG00000119865	2	CNRIP1	68529243	rs13025842	2	68546449	G	A	0.674243	0.0105	0.0114	0.3566	0.444016	0.0646605	6.56183e-12	0.0236478	0.0259047	0.361307	0.630844	20
ENSG00000246982	6	.	36139728	rs9394333	6	36144958	T	C	0.492813	0.013	0.0142	0.3579	0.609143	0.0590762	6.27583e-25	0.0213415	0.0234032	0.361818	0.871294	20
ENSG00000081148	3	IMPG2	100992487	rs488679	3	100945433	G	T	0.210471	-0.0118	0.0129	0.36	0.633641	0.0686509	2.70881e-20	-0.0186225	0.0204583	0.362681	0.557976	20
ENSG00000120217	9	CD274	5460534	rs10123444	9	5461641	A	G	0.489541	0.0097	0.0106	0.3596	0.494853	0.0616339	9.83388e-16	0.0196018	0.0215592	0.36324	0.803074	20
ENSG00000259417	15	.	80516190	rs11637194	15	80494256	G	A	0.369814	0.0099	0.0108	0.357	-0.444136	0.065277	1.01843e-11	-0.0222905	0.0245366	0.363636	0.902475	20
ENSG00000188039	19	NWD1	16879780	rs12983375	19	16831060	C	T	0.609559	-0.0105	0.0115	0.3619	0.548027	0.0608829	2.23001e-19	-0.0191596	0.021092	0.363676	0.339604	13
ENSG00000229481	19	.	38321494	rs73025613	19	38334361	C	T	0.425675	-0.0097	0.0106	0.3599	0.417494	0.0637852	5.9372e-11	-0.0232339	0.0256365	0.364788	0.747455	20
ENSG00000232110	10	.	91047638	rs11203059	10	91047398	T	A	0.84089	0.0135	0.0148	0.3599	0.587014	0.0837623	2.41596e-12	0.0229978	0.025425	0.365713	0.756082	15
ENSG00000163322	4	FAM175A	84413296	rs4235062	4	84351153	G	A	0.474348	-0.0098	0.0107	0.3605	-0.354969	0.0633647	2.11889e-08	0.027608	0.0305437	0.366055	0.417667	20
ENSG00000006744	17	ELAC2	12908606	rs1044569	17	12895929	G	A	0.371859	0.0099	0.0109	0.3664	-0.561719	0.061424	5.96656e-20	-0.0176245	0.0195002	0.366096	0.594455	20
ENSG00000255556	8	.	12236981	rs13254485	8	11874715	C	T	0.656889	-0.0114	0.0126	0.3662	0.686281	0.0604427	7.06423e-30	-0.0166113	0.018418	0.367108	0.772058	20
ENSG00000149089	11	APIP	34906343	rs72930468	11	34936820	C	A	0.653266	0.0099	0.0109	0.3658	-0.45022	0.0659906	8.94718e-12	-0.0219892	0.024424	0.367953	0.277001	20
ENSG00000215447	21	.	46709810	rs2838867	21	46713092	C	T	0.707725	0.0109	0.0121	0.3652	1.18433	0.046687	5.7566e-142	0.00920348	0.0102231	0.367982	0.741547	20
ENSG00000152487	10	.	18944195	rs7909552	10	18909336	T	A	0.227182	0.0112	0.0123	0.3623	-0.420506	0.0721183	5.51691e-09	-0.0266346	0.029605	0.368299	0.133096	20
ENSG00000083067	9	TRPM3	73605884	rs17521958	9	73730994	T	C	0.927545	-0.019	0.0209	0.3629	-0.79011	0.129031	9.15852e-10	0.0240473	0.026742	0.368528	0.628905	20
ENSG00000162753	1	SLC9C2	173520918	rs61828923	1	173585611	G	A	0.799871	0.0118	0.0131	0.3654	-0.849521	0.0698539	4.99003e-34	-0.0138902	0.0154627	0.369024	0.928033	20
ENSG00000223768	21	LINC00205	46715234	rs2838866	21	46713014	G	C	0.707433	0.0107	0.0119	0.369	1.00024	0.0549034	3.70356e-74	0.0106974	0.0119116	0.36915	0.790831	20
ENSG00000132141	17	CCT6B	33281487	rs4796030	17	33330150	A	C	0.434907	-0.0095	0.0105	0.3633	0.435043	0.0626381	3.77547e-12	-0.0218369	0.0243395	0.369622	0.0869305	20
ENSG00000260065	22	.	26919475	rs4275	22	26921725	A	G	0.570878	-0.0096	0.0107	0.3719	-1.14981	0.0391418	1.12807e-189	0.00834919	0.00931021	0.369837	0.191807	20
ENSG00000133069	1	TMCC2	205219887	rs9326600	1	205245268	G	A	0.57228	0.0096	0.0106	0.3646	0.398458	0.0632077	2.9016e-10	0.0240929	0.0268757	0.370009	0.141898	20
ENSG00000257815	12	.	70467476	rs78129473	12	70636829	G	A	0.852811	0.0132	0.0147	0.3673	-1.09574	0.0753952	7.45806e-48	-0.0120467	0.0134412	0.370119	0.936784	20
ENSG00000164615	5	CAMLG	134081019	rs60191893	5	134080856	G	A	0.900958	-0.0161	0.0178	0.3665	-0.741777	0.120328	7.0649e-10	0.0217046	0.0242533	0.370834	0.763046	20
ENSG00000086619	1	ERO1LB	236412087	rs2477585	1	236384850	T	A	0.59501	-0.0096	0.0107	0.3666	-0.717216	0.058089	5.06576e-35	0.0133851	0.0149581	0.370874	0.288205	20
ENSG00000088992	12	TESC	117507006	rs7978725	12	117477816	G	A	0.883896	-0.0157	0.0174	0.3656	0.683888	0.100791	1.15944e-11	-0.022957	0.0256667	0.371094	0.233601	20
ENSG00000236816	9	ANKRD20A7P	44097406	rs4978256	9	44874105	G	A	0.0824471	0.0243	0.0271	0.3708	1.02716	0.095955	9.68267e-27	0.0236574	0.0264758	0.371563	NA	NA
ENSG00000196284	6	SUPT3H	45061372	rs12208523	6	45058828	C	T	0.732324	-0.0105	0.0117	0.3702	-0.539995	0.0695343	8.10843e-15	0.0194446	0.0218111	0.372659	0.80831	20
ENSG00000139323	12	POC1B	89866648	rs10858868	12	89856004	G	C	0.517646	-0.0094	0.0105	0.3691	-0.527866	0.0607125	3.48277e-18	0.0178075	0.0199966	0.373181	0.836085	20
ENSG00000188452	2	CERKL	182473397	rs62189986	2	182454462	A	G	0.634393	0.0099	0.011	0.3649	-0.377912	0.0651765	6.69955e-09	-0.0261966	0.0294558	0.373815	0.600353	20
ENSG00000083828	19	ZNF586	58306152	rs7255898	19	58313576	G	A	0.438179	-0.0097	0.0109	0.3747	-0.654844	0.0588042	8.37892e-29	0.0148127	0.0166983	0.375036	0.964316	20
ENSG00000106392	7	C1GALT1	7242408	rs2881756	7	7256440	C	T	0.605995	-0.0129	0.0144	0.3721	-0.388432	0.064837	2.08682e-09	0.0332105	0.0374843	0.375627	0.736763	20
ENSG00000215302	15	.	30781404	rs28528811	15	30971628	C	A	0.46944	-0.0098	0.011	0.3711	0.477551	0.0618326	1.13368e-14	-0.0205214	0.0231869	0.376135	0.0746237	20
ENSG00000177335	8	C8orf31	144130992	rs117261821	8	144122993	G	A	0.900666	0.0157	0.0176	0.3722	-0.620332	0.0937846	3.72984e-11	-0.025309	0.0286288	0.376673	0.813	15
ENSG00000145692	5	BHMT	78417855	rs7700970	5	78411324	C	T	0.691364	0.0108	0.0122	0.3738	0.859887	0.0583018	3.12759e-49	0.0125598	0.0142134	0.376882	0.031308	20
ENSG00000165606	10	DRGX	50588111	rs61846616	10	50746205	C	G	0.792334	-0.0116	0.013	0.3704	0.410865	0.0753526	4.96474e-08	-0.0282331	0.0320614	0.378538	0.102179	16
ENSG00000144026	2	ZNF514	95822116	rs6747563	2	95683120	G	A	0.474115	0.0093	0.0105	0.3743	-0.455778	0.0622825	2.51866e-13	-0.0204047	0.0232057	0.37924	0.55831	20
ENSG00000196208	2	GREB1	11728578	rs113467400	2	11720299	C	T	0.911301	-0.0175	0.0197	0.375	-0.6181	0.101493	1.1285e-09	0.0283126	0.0322092	0.379389	0.410798	12
ENSG00000214376	11	VSTM5	93567547	rs11020540	11	93583368	C	T	0.67623	-0.01	0.0113	0.3786	-0.480209	0.0666553	5.83119e-13	0.0208243	0.0237083	0.379752	0.922595	20
ENSG00000092020	14	PPP2R3C	35573198	rs74970204	14	35602273	T	G	0.648592	0.0097	0.011	0.3755	0.602592	0.0620564	2.72282e-22	0.0160971	0.0183296	0.379833	0.508041	20
ENSG00000197345	11	MRPL21	68665023	rs636049	11	68667198	A	C	0.700888	0.0102	0.0116	0.3782	0.871146	0.0583078	1.79671e-50	0.0117087	0.0133388	0.380057	0.125292	20
ENSG00000197140	8	ADAM32	39053469	rs6474527	8	38938365	G	C	0.353103	-0.01	0.0113	0.3782	-0.441128	0.0654142	1.54497e-11	0.0226691	0.0258358	0.380252	0.973656	20
ENSG00000157578	21	LCA5L	40797750	rs8130246	21	40785851	A	G	0.474173	-0.0092	0.0105	0.3823	0.839251	0.0527244	4.77674e-57	-0.0109622	0.0125301	0.381647	0.619483	20
ENSG00000075826	10	SEC31B	102268013	rs7079756	10	102302105	G	A	0.779888	-0.0111	0.0126	0.3796	0.50566	0.0793568	1.86606e-10	-0.0219515	0.025155	0.382853	0.781622	20
ENSG00000106692	9	FKTN	108361905	rs2768295	9	108371790	C	T	0.857251	0.0133	0.0151	0.3784	-0.510586	0.0834386	9.39903e-10	-0.0260485	0.0298787	0.383312	0.899837	10
ENSG00000232559	7	.	66034003	rs454696	7	65512301	A	G	0.453313	0.0096	0.0109	0.3749	-0.384842	0.063144	1.09665e-09	-0.0249453	0.0286175	0.383383	0.300437	20
ENSG00000164323	4	KIAA1430	186105738	rs11132292	4	186125487	C	A	0.476335	0.0094	0.0107	0.3805	-0.400483	0.0627868	1.78881e-10	-0.0234717	0.02697	0.384142	0.803571	20
ENSG00000175664	13	TEX26	31528239	rs7321023	13	31539267	T	C	0.375891	0.0095	0.0109	0.3824	-0.664249	0.0597289	9.90909e-29	-0.0143019	0.0164598	0.384904	0.0315725	20
ENSG00000158163	3	DZIP1L	137807746	rs4678403	3	137837557	A	G	0.34276	-0.0132	0.015	0.378	0.369109	0.0672747	4.09742e-08	-0.0357618	0.0411578	0.384905	0.803451	11
ENSG00000149554	11	CHEK1	125520593	rs473468	11	125491585	G	A	0.637548	-0.0095	0.0108	0.3757	-0.359509	0.0651451	3.41744e-08	0.0264249	0.0304202	0.385031	0.518033	20
ENSG00000166377	18	ATP9B	76983784	rs67697582	18	76837249	C	T	0.768026	-0.0108	0.0124	0.3844	-0.769941	0.0656663	9.48416e-32	0.014027	0.0161495	0.38508	0.273403	20
ENSG00000186867	4	QRFPR	122276340	rs6821123	4	122249973	T	C	0.209828	0.0114	0.013	0.3804	0.451397	0.0763555	3.38439e-09	0.0252549	0.0291146	0.385705	0.620664	20
ENSG00000125734	19	GPR108	6733769	rs11085200	19	6742311	G	T	0.686222	0.0106	0.0122	0.3873	0.875728	0.0613707	3.39105e-46	0.0121042	0.0139571	0.385807	0.345675	20
ENSG00000172671	10	ZFAND4	46139635	rs35963845	10	46174328	G	A	0.749445	0.0112	0.0128	0.3801	0.454368	0.0704802	1.1428e-10	0.0246496	0.0284293	0.385915	0.87585	17
ENSG00000115457	2	IGFBP2	217513355	rs1033085	2	217313741	A	G	0.682132	0.0098	0.0112	0.3811	0.396972	0.0678855	4.98508e-09	0.0246869	0.0285277	0.386838	0.836214	20
ENSG00000110455	11	ACCS	44096623	rs2074038	11	44087989	G	T	0.897803	-0.0152	0.0175	0.3831	-0.824801	0.0896486	3.56713e-20	0.0184287	0.0213116	0.387189	0.818664	20
ENSG00000023516	13	AKAP11	42871842	rs9594724	13	42869119	A	G	0.762534	0.011	0.0126	0.3798	0.47776	0.079568	1.92021e-09	0.0230241	0.0266504	0.387625	0.64294	20
ENSG00000257060	15	.	93984249	rs17706224	15	93718354	T	C	0.83978	-0.0135	0.0155	0.3831	0.603613	0.0899111	1.90091e-11	-0.0223653	0.0258939	0.387737	0.807844	7
ENSG00000145736	5	GTF2H2	70347150	rs62373181	5	68588919	C	T	0.588582	0.0096	0.011	0.3803	0.365963	0.0647535	1.58923e-08	0.0262321	0.0304139	0.38841	NA	NA
ENSG00000149084	11	HSD17B12	43728076	rs1061810	11	43877934	C	A	0.707608	-0.01	0.0116	0.3899	0.800079	0.0592745	1.60998e-41	-0.0124988	0.0145281	0.389615	0.55621	20
ENSG00000256315	11	.	115267925	rs4245162	11	115241419	A	G	0.562873	0.0091	0.0105	0.3862	0.450438	0.0640742	2.06623e-12	0.0202026	0.0234871	0.389704	0.157906	20
ENSG00000074410	15	CA12	63643968	rs12916532	15	63674171	T	C	0.726306	0.0102	0.0118	0.3852	0.50984	0.0682627	8.09301e-14	0.0200063	0.023299	0.39052	0.000932759	20
ENSG00000249937	5	.	17820329	rs11952188	5	17825190	C	T	0.419832	0.0124	0.0144	0.3879	-0.623269	0.0600013	2.82382e-25	-0.0198951	0.0231832	0.3908	0.235301	20
ENSG00000224905	21	.	15458265	rs13051215	21	15526434	T	A	0.930758	-0.0218	0.0252	0.3886	0.663216	0.118183	2.00273e-08	-0.0328702	0.0384455	0.392562	0.53177	20
ENSG00000163728	3	TTC14	180327767	rs7626274	3	180149271	G	A	0.898329	0.015	0.0174	0.3883	-0.677987	0.103197	5.0382e-11	-0.0221243	0.0258842	0.392694	0.590421	20
ENSG00000075131	15	TIPIN	66653814	rs7168238	15	66709386	C	G	0.0753185	0.0168	0.0196	0.3899	1.11907	0.107324	1.86757e-25	0.0150125	0.0175737	0.39296	0.966995	20
ENSG00000140511	15	HAPLN3	89429688	rs2280214	15	89442606	C	T	0.894823	-0.0144	0.0167	0.3886	0.585447	0.101032	6.84458e-09	-0.0245966	0.0288393	0.393723	0.529804	6
ENSG00000157851	2	DPYSL5	27121917	rs111723669	2	27066833	G	A	0.596529	0.0092	0.0107	0.3909	0.430652	0.064752	2.91509e-11	0.0213629	0.0250528	0.393816	0.216558	20
ENSG00000099290	10	FAM21A	51860458	rs7077437	10	51824424	T	C	0.376242	0.0099	0.0116	0.3941	-0.938244	0.0503362	1.53595e-77	-0.0105516	0.0123765	0.393906	0.864732	20
ENSG00000204520	6	MICA	31375788	rs139063538	6	31397966	A	C	0.872035	-0.0138	0.0161	0.3934	0.591129	0.0787104	5.90447e-14	-0.0233452	0.0274128	0.394428	0.398762	20
ENSG00000163933	3	RFT1	53143488	rs2564921	3	53125585	T	C	0.441159	0.009	0.0105	0.3939	0.471811	0.0631054	7.62968e-14	0.0190754	0.0224004	0.394456	0.882172	20
ENSG00000182117	15	NOP10	34634647	rs73374493	15	34629167	G	A	0.834346	0.0123	0.0144	0.3902	0.658699	0.0769498	1.12746e-17	0.0186732	0.0219698	0.395355	0.871032	20
ENSG00000243244	2	STON1	48791273	rs4953592	2	48776217	A	G	0.867185	-0.0136	0.016	0.3971	-0.868095	0.089629	3.47757e-22	0.0156665	0.018502	0.397137	0.0732472	20
ENSG00000235477	1	.	161339783	rs112114322	1	161296523	A	C	0.933797	-0.019	0.0223	0.3945	0.863996	0.126482	8.43299e-12	-0.0219908	0.0260103	0.39785	0.0756065	10
ENSG00000241945	21	PWP2	45539119	rs2850153	21	45527460	G	A	0.167991	-0.013	0.0153	0.3959	0.648112	0.0806926	9.59972e-16	-0.0200583	0.0237388	0.398134	0.309878	20
ENSG00000166682	11	TMPRSS5	113567683	rs3914060	11	113586757	T	C	0.727708	-0.0099	0.0117	0.3983	-0.843298	0.0587997	1.19789e-46	0.0117396	0.0138982	0.398287	0.703657	20
ENSG00000186432	3	KPNA4	160248079	rs4679897	3	160291896	A	G	0.427077	-0.009	0.0106	0.3975	0.450565	0.0623646	5.02215e-13	-0.0199749	0.0236879	0.399087	0.909861	20
ENSG00000183346	10	C10orf107	63474621	rs12784615	10	63435110	C	A	0.925149	0.0172	0.0204	0.3973	-1.45676	0.110978	2.31888e-39	-0.0118071	0.0140326	0.400122	0.0512371	20
ENSG00000109771	4	LRP2BP	186301042	rs112017996	4	186310213	T	C	0.924273	0.0166	0.0196	0.3966	0.756409	0.11021	6.72753e-12	0.0219458	0.0261085	0.400593	0.665979	20
ENSG00000115750	2	TAF1B	10029010	rs287980	2	9971366	G	A	0.222917	0.0105	0.0124	0.3968	-0.395542	0.0724055	4.68508e-08	-0.0265459	0.0317238	0.402716	0.394255	11
ENSG00000137571	8	SLCO5A1	70665933	rs7846409	8	70755309	C	T	0.533949	0.0089	0.0106	0.4042	0.583259	0.0596597	1.42129e-22	0.0152591	0.0182407	0.402849	0.78195	20
ENSG00000102547	13	CAB39L	49950524	rs35214871	13	49918175	G	T	0.855498	0.013	0.0155	0.4017	0.927584	0.0938035	4.66581e-23	0.0140149	0.0167701	0.403319	0.272147	20
ENSG00000196932	10	TMEM26	63189804	rs1840705	10	63290276	G	C	0.657006	0.0094	0.0112	0.3997	-0.565399	0.0629218	2.56993e-19	-0.0166254	0.0198952	0.403353	0.964761	20
ENSG00000159210	17	SNF8	47014578	rs55917610	17	47012551	C	G	0.330197	0.0093	0.0111	0.4004	-0.579431	0.0642248	1.84812e-19	-0.0160502	0.0192391	0.404141	0.310478	20
ENSG00000100726	16	TELO2	1551901	rs1040499	16	1538363	C	A	0.621129	0.0091	0.0108	0.3983	0.382872	0.0645815	3.05701e-09	0.0237678	0.0284914	0.404163	0.448165	15
ENSG00000261701	16	HPR	72099833	rs2000999	16	72108093	G	A	0.809162	0.0111	0.0133	0.4016	-1.27558	0.0507114	1.28948e-139	-0.00870196	0.0104324	0.404209	0.685539	20
ENSG00000226314	6	ZNF192P1	28133465	rs35512245	6	28079953	T	C	0.782693	-0.0139	0.0166	0.403	-0.657689	0.0804556	2.9695e-16	0.0211346	0.025372	0.40485	0.0541629	20
ENSG00000127952	7	STYXL1	75651489	rs79180770	7	75637839	G	A	0.903821	0.0147	0.0176	0.4035	-1.02853	0.107795	1.40778e-21	-0.0142923	0.0171773	0.405383	0.117256	17
ENSG00000006282	17	SPATA20	48626816	rs111678638	17	48619272	G	A	0.882669	-0.0145	0.0174	0.4046	1.34562	0.0965154	3.51643e-44	-0.0107757	0.0129539	0.405494	0.550839	20
ENSG00000220785	1	MTMR9LP	32702240	rs3795427	1	32705818	G	A	0.960675	-0.0254	0.0302	0.4003	-0.780629	0.141155	3.1967e-08	0.0325379	0.0391316	0.405692	0.222209	15
ENSG00000153563	2	CD8A	87023624	rs3020728	2	87013771	A	C	0.83493	0.0121	0.0144	0.4012	0.504372	0.0875767	8.4515e-09	0.0239902	0.0288527	0.405706	0.627053	20
ENSG00000049449	11	RCN1	31980620	rs7950374	11	32168691	A	G	0.449281	0.0088	0.0105	0.4055	0.409099	0.0631294	9.15275e-11	0.0215107	0.0258799	0.405876	0.0813392	20
ENSG00000165966	12	PDZRN4	41775321	rs61924137	12	41815243	C	T	0.736473	0.01	0.012	0.4061	-0.772413	0.0705993	7.35481e-28	-0.0129464	0.0155807	0.406015	0.774286	20
ENSG00000214087	17	ARL16	79649579	rs34034499	17	79638568	G	C	0.838144	0.0119	0.0142	0.4048	0.539904	0.0862216	3.80518e-10	0.022041	0.0265355	0.406187	0.465824	15
ENSG00000168491	4	CCDC110	186379624	rs4862535	4	186397351	C	A	0.179327	-0.0129	0.0155	0.4056	0.747508	0.0756759	5.19869e-23	-0.0172573	0.020809	0.406924	0.480298	18
ENSG00000136108	13	CKAP2	53040024	rs9526927	13	53051627	C	T	0.490242	-0.0088	0.0106	0.4082	0.656489	0.0584771	3.02458e-29	-0.0134046	0.0161906	0.407711	0.419145	20
ENSG00000134201	1	GSTM5	110257882	rs11101998	1	110271126	T	A	0.626329	-0.0091	0.011	0.4039	1.02069	0.0477833	3.09537e-101	-0.00891555	0.0107851	0.408434	0.635062	20
ENSG00000160695	11	VPS11	118945545	rs540261	11	118947634	C	T	0.555744	0.0089	0.0107	0.4058	-0.434859	0.0629322	4.84771e-12	-0.0204664	0.0247833	0.408909	0.690404	12
ENSG00000140471	15	LINS	101121504	rs36053285	15	101114640	T	C	0.576896	0.0092	0.0111	0.409	0.583239	0.0608121	8.73746e-22	0.015774	0.0191026	0.408945	0.49499	20
ENSG00000163576	3	EFHB	19954740	rs1133328	3	19987539	G	T	0.607748	0.009	0.0109	0.4109	-1.24795	0.0348982	4.64994e-280	-0.0072118	0.00873662	0.409106	0.420239	20
ENSG00000163281	4	GNPDA2	44716248	rs2306992	4	44694077	A	C	0.775914	0.0104	0.0125	0.4042	-0.478981	0.0732346	6.137e-11	-0.0217128	0.0263074	0.409174	0.38622	20
ENSG00000119718	14	EIF2B2	75472953	rs175438	14	75607045	G	A	0.528047	-0.0087	0.0105	0.4064	0.558891	0.0604036	2.1908e-20	-0.0155665	0.0188624	0.409219	0.135751	20
ENSG00000148798	10	INA	105043514	rs1063461	10	105049105	C	G	0.55662	-0.0087	0.0105	0.4095	-0.472458	0.0618185	2.12769e-14	0.0184143	0.0223544	0.410085	0.900621	20
ENSG00000174963	3	ZIC4	147114240	rs1532769	3	147090343	C	T	0.536695	-0.0088	0.0106	0.4089	0.383074	0.0637441	1.86038e-09	-0.0229721	0.0279337	0.410861	0.976689	20
ENSG00000101460	20	MAP1LC3A	33141403	rs6088523	20	33135550	C	G	0.65426	-0.0093	0.0112	0.4037	0.393941	0.0665479	3.22609e-09	-0.0236076	0.028709	0.410902	0.882892	20
ENSG00000136982	8	DSCC1	120857233	rs7825443	8	120871702	A	G	0.856842	-0.0125	0.0152	0.4117	1.43936	0.0559519	6.14058e-146	-0.0086844	0.0105656	0.411106	0.108571	20
ENSG00000172785	9	CBWD1	155010	rs573246	9	204014	A	G	0.552472	0.0088	0.0107	0.4099	-0.607363	0.0596483	2.37608e-24	-0.0144889	0.0176745	0.412353	0.952305	20
ENSG00000225140	10	.	675886	rs2794955	10	672398	A	G	0.925324	-0.0194	0.0234	0.408	0.750016	0.137344	4.73873e-08	-0.0258661	0.0315569	0.412406	0.77718	20
ENSG00000133665	10	DYDC2	82116165	rs35698456	10	82141562	C	G	0.865373	-0.0126	0.0153	0.4098	0.720031	0.0874996	1.88834e-16	-0.0174992	0.0213552	0.412538	0.803017	20
ENSG00000101452	20	DHX35	37629654	rs72623596	20	37585212	T	C	0.812376	-0.0115	0.014	0.4112	0.711706	0.0744874	1.23914e-21	-0.0161584	0.0197436	0.413123	0.895239	20
ENSG00000177963	11	RIC8A	211312	rs7482209	11	240868	A	G	0.266858	0.01	0.0121	0.4059	0.404782	0.0699768	7.27207e-09	0.0247047	0.0301962	0.413278	0.7257	20
ENSG00000100577	14	GSTZ1	77792583	rs7157591	14	77812115	T	C	0.395699	0.0088	0.0107	0.4113	0.492893	0.063718	1.0296e-14	0.0178538	0.0218309	0.41346	0.55392	20
ENSG00000106624	7	AEBP1	44149060	rs55949129	7	44134204	A	G	0.787075	-0.0112	0.0136	0.412	0.521959	0.076755	1.04387e-11	-0.0214576	0.0262461	0.413611	0.254109	17
ENSG00000103226	16	NOMO3	16357510	rs2547721	16	16630325	A	G	0.649702	0.0123	0.015	0.4116	0.548986	0.0631335	3.44881e-18	0.0224049	0.0274443	0.414284	0.0358233	8
ENSG00000196335	7	STK31	23810959	rs9690707	7	23770017	G	C	0.621304	-0.0089	0.0108	0.411	-0.402102	0.0672718	2.26898e-09	0.0221337	0.0271129	0.414299	0.140255	20
ENSG00000174951	19	FUT1	49254957	rs28745907	19	49257141	T	G	0.808636	0.0115	0.014	0.4092	0.57218	0.0802916	1.0312e-12	0.0200986	0.0246298	0.414486	0.110836	20
ENSG00000268912	19	.	58941257	rs4801272	19	58977463	C	G	0.535293	0.0089	0.0108	0.4092	0.355705	0.063782	2.44849e-08	0.0250207	0.0306919	0.414945	0.900606	20
ENSG00000164647	7	STEAP1	89788916	rs39283	7	89788806	C	A	0.466343	-0.0087	0.0106	0.4091	0.432651	0.0623373	3.90748e-12	-0.0201086	0.0246708	0.415029	0.560317	20
ENSG00000183527	21	PSMG1	40551236	rs2836931	21	40546569	T	G	0.561996	0.0086	0.0105	0.4085	-0.464545	0.0621302	7.60624e-14	-0.0185127	0.022738	0.415543	0.24617	20
ENSG00000056558	9	TRAF1	123678061	rs1953126	9	123640500	T	C	0.360407	-0.009	0.011	0.4147	-0.433918	0.0681761	1.95715e-10	0.0207412	0.025559	0.417076	0.991568	20
ENSG00000260581	5	.	151033423	rs357630	5	150851258	A	G	0.604651	0.0087	0.0107	0.4153	-0.66492	0.0594494	4.84946e-29	-0.0130843	0.0161346	0.417398	0.0671507	20
ENSG00000243708	15	PLA2G4B	42135159	rs9672671	15	41917075	C	T	0.641463	0.009	0.011	0.4142	-0.384397	0.0655185	4.43738e-09	-0.0234133	0.0288931	0.417745	0.809887	20
ENSG00000214043	12	.	126942181	rs17577161	12	126842742	G	A	0.412294	0.0086	0.0106	0.4207	-0.829972	0.0551708	3.7987e-51	-0.0103618	0.0127901	0.417858	0.345161	20
ENSG00000250486	4	FAM218A	165879186	rs13134940	4	165889612	G	A	0.852168	0.0119	0.0146	0.4125	0.590972	0.0860899	6.66817e-12	0.0201363	0.0248786	0.418295	0.573778	16
ENSG00000164619	7	BMPER	34070003	rs4723342	7	33943818	C	T	0.528398	-0.0086	0.0106	0.4167	0.673835	0.0575364	1.11365e-31	-0.0127628	0.0157686	0.418296	0.6065	20
ENSG00000186862	10	PDZD7	102779228	rs6584410	10	102783678	T	C	0.409022	0.0093	0.0114	0.4162	-0.409992	0.0635202	1.08566e-10	-0.0226834	0.0280266	0.418314	0.463621	11
ENSG00000148218	9	ALAD	116156105	rs818702	9	116144973	G	A	0.207549	-0.0107	0.0131	0.4146	-0.458954	0.0801249	1.01628e-08	0.0233139	0.0288319	0.418737	0.70017	10
ENSG00000262879	17	.	45119550	rs78895103	17	45090311	T	C	0.899556	0.0142	0.0175	0.4181	-0.921647	0.0969022	1.88648e-21	-0.0154072	0.0190567	0.418808	0.0629425	20
ENSG00000124383	2	MPHOSPH10	71367337	rs357745	2	71374793	G	T	0.695396	0.0091	0.0112	0.4189	-0.524046	0.0664593	3.13978e-15	-0.0173649	0.0214853	0.418963	0.0452702	20
ENSG00000215559	21	ANKRD20A11P	15317326	rs9979124	21	15359058	G	A	0.715204	0.013	0.016	0.4165	-0.488434	0.0693869	1.93234e-12	-0.0266157	0.0329752	0.419585	0.40935	19
ENSG00000185065	22	.	19436522	rs75637138	22	19440597	G	A	0.808461	0.0108	0.0133	0.416	0.556128	0.0782762	1.20591e-12	0.01942	0.024071	0.419795	0.884726	20
ENSG00000100362	22	PVALB	37206125	rs2001063	22	37196971	C	A	0.519107	0.0085	0.0105	0.4211	-0.556617	0.0604858	3.49941e-20	-0.0152708	0.0189368	0.420007	0.0444762	6
ENSG00000065621	10	GSTO2	106044123	rs276203	10	106039303	A	G	0.655896	0.0088	0.0109	0.4235	0.85855	0.0548193	2.77443e-55	0.0102498	0.0127127	0.420088	0.459543	20
ENSG00000162927	2	PUS10	61207246	rs62150978	2	61256222	T	C	0.810389	0.0111	0.0137	0.4177	-0.646197	0.0828382	6.15605e-15	-0.0171774	0.021315	0.42031	0.654618	20
ENSG00000168255	7	POLR2J3	102205628	rs56308176	7	102107371	G	A	0.508998	-0.0096	0.0118	0.4176	-0.369327	0.0634469	5.84817e-09	0.0259932	0.0322606	0.4204	0.951488	7
ENSG00000260987	12	.	109302647	rs7962665	12	109289219	C	T	0.732792	0.0129	0.0159	0.4165	0.44934	0.067175	2.24554e-11	0.0287088	0.0356446	0.420579	0.0448903	20
ENSG00000132906	1	CASP9	15835178	rs6692814	1	15911847	T	C	0.437478	-0.0087	0.0107	0.4154	0.35258	0.0637232	3.14828e-08	-0.0246753	0.0306737	0.42114	0.9496	20
ENSG00000169989	4	TIGD4	153695711	rs6839480	4	153682897	A	G	0.603833	0.0087	0.0107	0.4164	-0.360412	0.0658028	4.32235e-08	-0.0241391	0.0300136	0.421241	0.29038	16
ENSG00000261658	8	.	70580916	rs6999337	8	70754675	T	A	0.534183	0.0085	0.0105	0.4172	0.431872	0.0623587	4.34106e-12	0.0196818	0.0244783	0.421368	0.660005	20
ENSG00000122481	1	RWDD3	95706246	rs1591571	1	95739460	A	C	0.3711	-0.009	0.0111	0.4169	0.414524	0.0677395	9.39369e-10	-0.0217116	0.0270117	0.421521	0.558592	20
ENSG00000015133	14	CCDC88C	91810927	rs11621425	14	91906186	C	G	0.423688	0.0086	0.0106	0.4178	-0.354426	0.064301	3.54811e-08	-0.0242646	0.0302298	0.422164	0.261563	20
ENSG00000248044	5	.	36870643	rs300053	5	37075545	T	G	0.559191	-0.0084	0.0105	0.4262	-1.02016	0.0453753	6.14027e-112	0.00823403	0.0102991	0.424004	0.771664	20
ENSG00000186439	6	TRDN	123747860	rs12154083	6	123819435	A	C	0.651163	0.0088	0.0109	0.4183	-0.366766	0.0665192	3.51386e-08	-0.0239935	0.0300361	0.424394	0.899506	16
ENSG00000242086	3	.	195422677	rs11925423	3	195734217	G	A	0.371509	-0.0092	0.0115	0.4218	-0.710286	0.0585212	6.70515e-34	0.0129525	0.0162258	0.424715	0.377525	20
ENSG00000151470	4	C4orf33	130024479	rs576492	4	130045592	T	G	0.181372	-0.0109	0.0136	0.4232	0.700649	0.078727	5.59788e-19	-0.015557	0.0194891	0.424731	0.38766	20
ENSG00000240344	2	PPIL3	201744828	rs3888610	2	201732117	C	T	0.795957	-0.0103	0.0129	0.4264	1.00617	0.0644692	6.52251e-55	-0.0102368	0.0128376	0.425215	0.922105	20
ENSG00000176974	17	SHMT1	18249021	rs12452987	17	18272449	C	A	0.622122	0.009	0.0112	0.4248	-0.393297	0.064592	1.1366e-09	-0.0228835	0.0287241	0.425646	0.182383	16
ENSG00000163364	2	.	177498613	rs56155737	2	177493377	G	A	0.930525	-0.0161	0.0202	0.4245	-1.71687	0.098632	7.31824e-68	0.00937751	0.0117779	0.425918	0.771241	20
ENSG00000049239	1	H6PD	9313129	rs6577563	1	9291666	T	C	0.597172	-0.0088	0.011	0.4261	0.512804	0.0633949	6.01326e-16	-0.0171605	0.0215553	0.425965	0.744791	17
ENSG00000260337	15	.	93137750	rs78417563	15	93123454	A	T	0.807935	0.0106	0.0132	0.4237	-0.471657	0.0786503	2.01133e-09	-0.0224739	0.0282362	0.426075	0.736303	20
ENSG00000254092	8	.	20820772	rs17093448	8	20831737	A	G	0.821725	-0.0112	0.014	0.4241	0.627227	0.085606	2.35532e-13	-0.0178564	0.0224531	0.426454	0.98318	20
ENSG00000214982	10	.	51678120	rs7922121	10	51573788	T	C	0.565268	-0.0086	0.0108	0.4251	0.759087	0.0553718	8.98013e-43	-0.0113294	0.0142516	0.426639	0.601634	5
ENSG00000214439	7	FAM185BP	76732318	rs62474247	7	76729640	A	G	0.572923	-0.0116	0.0146	0.4251	0.563036	0.0614013	4.74075e-20	-0.0206026	0.026028	0.42862	0.916447	20
ENSG00000184517	16	ZFP1	75194262	rs62059211	16	75158095	C	G	0.938413	0.0181	0.0227	0.4246	0.799191	0.12312	8.51823e-11	0.0226479	0.0286172	0.428706	0.553159	20
ENSG00000171448	9	ZBTB26	125685812	rs10985840	9	125717063	G	A	0.929648	-0.0164	0.0206	0.4261	-0.83356	0.134626	5.9534e-10	0.0196746	0.0249167	0.429752	0.885919	20
ENSG00000103485	16	QPRT	29700174	rs9933310	16	29690904	A	G	0.616688	-0.0087	0.011	0.4274	0.569169	0.060999	1.05079e-20	-0.0152854	0.0193957	0.430648	0.0947944	6
ENSG00000203632	3	.	186651259	rs1468906	3	186648117	A	G	0.649936	0.0089	0.0112	0.425	0.378156	0.0660326	1.02332e-08	0.0235352	0.0299011	0.431222	0.110785	20
ENSG00000197465	4	GYPE	144809368	rs7668628	4	144813066	G	T	0.705154	-0.0092	0.0117	0.4315	0.616783	0.0634243	2.36585e-22	-0.0149161	0.0190313	0.433177	0.954178	9
ENSG00000225830	10	ERCC6	50705499	rs4253193	10	50682797	A	G	0.790113	-0.0108	0.0137	0.4289	0.457267	0.0743081	7.57139e-10	-0.0236186	0.0302055	0.434255	0.101879	11
ENSG00000166839	15	ANKDD1A	65227571	rs35590693	15	65135354	G	T	0.536578	0.0086	0.0109	0.4295	-0.348576	0.0637666	4.59148e-08	-0.0246718	0.0315941	0.434862	0.78059	20
ENSG00000167232	19	ZNF91	23533077	rs8107251	19	23585654	C	T	0.783569	0.01	0.0127	0.4311	-0.442722	0.0747399	3.15168e-09	-0.0225876	0.0289385	0.435076	0.146818	20
ENSG00000109854	11	HTATIP2	20395280	rs7103934	11	20389743	T	A	0.654669	-0.0117	0.0149	0.4326	0.455519	0.067884	1.94296e-11	-0.025685	0.0329332	0.435442	0.83812	20
ENSG00000215018	7	COL28A1	7485659	rs6977450	7	7592614	A	C	0.292451	-0.0089	0.0114	0.435	-0.803429	0.0589454	2.65444e-42	0.0110775	0.0142124	0.43573	0.348841	20
ENSG00000237765	4	FAM200B	15695236	rs6839654	4	15692761	C	G	0.718242	0.0091	0.0116	0.4287	0.471515	0.0692091	9.56459e-12	0.0192995	0.0247641	0.435783	0.716654	20
ENSG00000187773	18	FAM69C	72114071	rs1559804	18	72117258	T	C	0.391609	-0.0088	0.0112	0.432	-0.359153	0.0650543	3.37426e-08	0.0245021	0.0314987	0.436642	0.973855	16
ENSG00000237975	1	FLG-AS1	152239882	rs11588970	1	152175155	G	A	0.853512	-0.0137	0.0176	0.4352	1.34335	0.0776648	4.97186e-67	-0.0101984	0.0131148	0.436792	0.427431	20
ENSG00000241935	10	HOGA1	99358319	rs12416267	10	99343921	G	A	0.606813	-0.0091	0.0116	0.4347	0.364233	0.0659535	3.34078e-08	-0.024984	0.0321675	0.437344	0.62149	17
ENSG00000197915	1	HRNR	152190613	rs11588970	1	152175155	G	A	0.853512	-0.0137	0.0176	0.4352	0.994542	0.0881932	1.70746e-29	-0.0137752	0.0177387	0.437418	0.439396	18
ENSG00000115616	2	SLC9A2	103281971	rs17775170	2	103251927	G	A	0.789996	0.0101	0.0129	0.4347	-0.474788	0.0826541	9.23148e-09	-0.0212727	0.0274213	0.437883	0.287759	11
ENSG00000254473	9	.	86325401	rs12235741	9	86310303	T	G	0.836917	-0.0114	0.0146	0.4356	-0.566729	0.0854146	3.24426e-11	0.0201154	0.0259397	0.438062	0.14394	20
ENSG00000143036	1	SLC44A3	95323350	rs859117	1	95306057	T	G	0.146079	-0.0132	0.017	0.4388	-0.814918	0.0939124	4.04826e-18	0.0161979	0.0209443	0.439297	0.690362	10
ENSG00000156253	21	RWDD2B	30384202	rs2832155	21	30410350	A	C	0.25932	0.0092	0.0119	0.4361	1.02226	0.0580246	1.80012e-69	0.00899965	0.011652	0.439898	0.945977	20
ENSG00000171806	1	METTL18	169762888	rs17601631	1	169800690	A	G	0.903412	0.0137	0.0177	0.4385	1.05275	0.0992301	2.70228e-26	0.0130136	0.0168579	0.440138	0.870005	11
ENSG00000114529	3	C3orf52	111827516	rs13063561	3	111731195	A	C	0.43257	0.0082	0.0106	0.4377	0.537275	0.0609527	1.20096e-18	0.0152622	0.019805	0.440931	0.262562	20
ENSG00000256616	18	.	12074942	rs8090318	18	12171503	T	G	0.620778	-0.0087	0.0112	0.4336	0.391325	0.0665655	4.13259e-09	-0.0222322	0.0288695	0.441245	0.481109	20
ENSG00000105499	19	PLA2G4C	48582587	rs368223	19	48605469	C	T	0.955475	0.0207	0.0268	0.4399	-0.992307	0.122801	6.44515e-16	-0.0208605	0.0271309	0.441962	0.370316	14
ENSG00000183323	5	CCDC125	68602319	rs10940215	5	68604365	C	T	0.560068	0.0082	0.0106	0.4353	0.42515	0.0625992	1.10877e-11	0.0192873	0.0250936	0.442122	0.948961	20
ENSG00000160284	21	SPATC1L	47592726	rs74578526	21	48026630	C	T	0.916793	-0.0147	0.019	0.4407	0.884751	0.131924	1.99332e-11	-0.0166148	0.0216174	0.442139	0.284533	20
ENSG00000232755	9	IKBKAP-IT1	111634367	rs3763644	9	111631647	C	T	0.493923	-0.0082	0.0106	0.442	0.398087	0.0629166	2.49621e-10	-0.0205985	0.0268256	0.442566	0.613458	17
ENSG00000137766	15	UNC13C	54612953	rs4776200	15	54309060	T	C	0.357427	-0.0084	0.0109	0.4406	0.363376	0.0659637	3.6145e-08	-0.0231166	0.0302886	0.445338	0.944667	18
ENSG00000206149	15	HERC2P9	28882524	rs8036234	15	28962131	G	A	0.942679	-0.0198	0.0258	0.4439	0.906808	0.124964	3.9716e-13	-0.0218348	0.0286101	0.445353	0.808092	3
ENSG00000169251	3	NMD3	160896902	rs28384382	3	160939141	C	T	0.705855	0.0089	0.0116	0.4417	-0.432451	0.0682179	2.30875e-10	-0.0205804	0.0270196	0.446249	0.798426	20
ENSG00000134077	3	THUMPD3	9416500	rs62246267	3	9403161	G	A	0.810389	0.0103	0.0135	0.4459	0.583827	0.0781698	8.09869e-14	0.0176422	0.0232436	0.447845	0.152407	20
ENSG00000182551	2	ADI1	3512600	rs6605294	2	3520047	G	A	0.158408	-0.0117	0.0153	0.4436	-0.514182	0.08484	1.35605e-09	0.0227546	0.0299919	0.448038	0.411412	10
ENSG00000048162	5	NOP16	175813462	rs13185510	5	175804013	C	T	0.935725	-0.0175	0.0229	0.4443	-0.678371	0.111182	1.05119e-09	0.0257971	0.0340211	0.448291	0.675552	9
ENSG00000183091	2	NEB	152466425	rs10182533	2	152672843	G	A	0.914047	-0.0139	0.0183	0.4493	0.796212	0.101976	5.81813e-15	-0.0174577	0.0230923	0.449653	0.925731	20
ENSG00000130653	9	PNPLA7	140399695	rs10746563	9	140444078	T	C	0.535001	0.0098	0.0129	0.4459	-0.453556	0.063024	6.17537e-13	-0.021607	0.0286	0.449954	0.114889	20
ENSG00000205464	5	ATP6AP1L	81629038	rs6894520	5	81594748	C	T	0.699661	-0.0086	0.0114	0.4472	-0.807493	0.0594653	5.31721e-42	0.0106502	0.0141395	0.451315	0.978325	20
ENSG00000118997	2	DNAH7	196767981	rs12620691	2	197051810	G	A	0.421585	0.0082	0.0108	0.4492	0.361601	0.0637167	1.38573e-08	0.0226769	0.0301333	0.451718	0.568567	20
ENSG00000231023	6	LINC00326	133418468	rs271156	6	133275728	C	A	0.56223	-0.0079	0.0105	0.452	0.945274	0.0490794	1.16182e-82	-0.00835736	0.0111164	0.452167	0.317403	20
ENSG00000155393	16	HEATR3	50120075	rs2356836	16	50120869	A	T	0.284036	0.0092	0.0122	0.4522	-0.538921	0.0665385	5.52392e-16	-0.0170712	0.0227357	0.452742	0.218526	20
ENSG00000267107	19	.	41983316	rs2191139	19	42001210	T	C	0.244069	0.0094	0.0125	0.4524	-0.752323	0.0687295	6.934e-28	-0.0124946	0.0166544	0.453115	0.210058	20
ENSG00000140575	15	IQGAP1	90988462	rs3826002	15	90941044	G	A	0.81372	-0.0102	0.0135	0.4514	-0.517579	0.0842561	8.10106e-10	0.0197071	0.0262795	0.453312	0.173948	20
ENSG00000258702	14	.	97060584	rs75564413	14	97059591	G	A	0.899322	-0.015	0.02	0.4545	1.53219	0.0901806	9.69598e-65	-0.0097899	0.0130659	0.453694	0.312518	5
ENSG00000205002	8	AARD	117953582	rs16889293	8	117952142	C	T	0.702524	0.009	0.012	0.4515	-0.79682	0.0582791	1.48273e-42	-0.0112949	0.0150825	0.453933	0.860446	20
ENSG00000085117	11	CD82	44613945	rs919445	11	44632954	T	C	0.849188	0.0114	0.0151	0.4504	-0.467154	0.0835599	2.26224e-08	-0.0244031	0.0326168	0.454354	0.582435	6
ENSG00000234807	1	.	59308745	rs2057596	1	59363982	C	T	0.665771	-0.0085	0.0113	0.4499	0.392112	0.0690937	1.38633e-08	-0.0216775	0.0290704	0.455854	0.273845	15
ENSG00000167984	16	NLRC3	3608217	rs12933120	16	3634746	C	A	0.861166	-0.0112	0.015	0.4553	1.1088	0.0826603	5.01109e-41	-0.010101	0.0135491	0.455962	0.54135	20
ENSG00000188133	9	TMEM215	32785447	rs12553787	9	32903442	T	C	0.641931	-0.0089	0.0119	0.4566	0.415943	0.0660992	3.11965e-10	-0.0213972	0.028811	0.45768	0.384929	15
ENSG00000010282	3	HHATL	42739237	rs339683	3	42788511	G	T	0.25634	0.009	0.0121	0.4554	0.527673	0.0719989	2.32037e-13	0.017056	0.0230486	0.4593	0.419606	20
ENSG00000120820	12	GLT8D2	104420361	rs118009294	12	104458080	A	G	0.935024	-0.0156	0.021	0.4556	-0.865253	0.129177	2.11031e-11	0.0180294	0.0244192	0.460314	0.894197	20
ENSG00000214401	17	KANSL1-AS1	44272515	rs538628	17	44787313	G	C	0.799988	0.0127	0.0172	0.4608	-1.43568	0.0519153	2.47658e-168	-0.00884598	0.0119846	0.460448	0.0213066	20
ENSG00000120071	17	KANSL1	44205007	rs538628	17	44787313	G	C	0.799988	0.0127	0.0172	0.4608	-1.02163	0.0698133	1.71161e-48	-0.0124311	0.0168573	0.460859	0.0149944	20
ENSG00000080166	13	DCT	95111838	rs9561564	13	95153167	G	A	0.679619	-0.0085	0.0115	0.459	-0.66305	0.061698	6.14271e-27	0.0128196	0.0173851	0.460886	0.374363	20
ENSG00000198547	20	C20orf203	31230170	rs713205	20	31209513	T	C	0.734019	-0.0089	0.012	0.457	-0.462389	0.0726551	1.96353e-10	0.0192478	0.0261278	0.461316	0.146318	15
ENSG00000011260	17	UTP18	49356593	rs11079953	17	49346457	G	A	0.534299	0.0077	0.0104	0.4602	-0.441105	0.0624833	1.67017e-12	-0.0174561	0.0237064	0.46152	0.155163	20
ENSG00000197013	19	ZNF429	21709278	rs2562419	19	21711501	C	T	0.808227	-0.0096	0.013	0.4609	-0.645356	0.0743257	3.86102e-18	0.0148755	0.0202166	0.461849	0.418248	20
ENSG00000196355	4	.	38647229	rs2637713	4	38627337	A	G	0.877293	-0.0121	0.0164	0.463	0.833484	0.0833648	1.55453e-23	-0.0145174	0.0197299	0.46185	0.159869	20
ENSG00000164308	5	ERAP2	96233531	rs2910686	5	96252589	T	C	0.564567	0.0077	0.0105	0.4636	-1.22152	0.0357537	8.08208e-256	-0.00630364	0.00859785	0.463458	0.313013	20
ENSG00000255929	11	.	94376008	rs12801645	11	94473417	C	T	0.923747	-0.0165	0.0224	0.461	0.784986	0.103462	3.26903e-14	-0.0210195	0.0286697	0.463461	NA	NA
ENSG00000231160	4	.	38640413	rs2637713	4	38627337	A	G	0.877293	-0.0121	0.0164	0.463	0.558116	0.0881491	2.42791e-10	-0.0216801	0.0295834	0.463652	0.22936	20
ENSG00000242110	5	AMACR	33997251	rs3195676	5	34008100	C	T	0.46237	0.0077	0.0105	0.4644	-0.893068	0.0514208	1.44608e-67	-0.00862196	0.0117677	0.463753	0.960379	20
ENSG00000224358	1	.	165741289	rs10800155	1	165723770	A	G	0.122298	-0.0118	0.016	0.458	0.566105	0.0981618	8.06667e-09	-0.0208442	0.0284935	0.464448	0.988465	9
ENSG00000131013	6	PPIL4	149846521	rs9322185	6	149863144	T	C	0.836917	0.0105	0.0143	0.465	0.604744	0.0756208	1.27424e-15	0.0173627	0.0237458	0.464663	0.282843	20
ENSG00000159063	11	ALG8	77831344	rs1263730	11	77860033	T	C	0.464357	0.0077	0.0105	0.4599	0.567215	0.0601869	4.33288e-21	0.0135751	0.0185675	0.464704	0.113759	20
ENSG00000189275	10	.	133613634	rs4537690	10	133633848	T	C	0.440049	-0.0077	0.0105	0.4646	0.468602	0.0623745	5.79146e-14	-0.0164319	0.0225136	0.465473	0.480363	19
ENSG00000176945	3	MUC20	195405655	rs11926303	3	195734615	G	A	0.589693	-0.0085	0.0116	0.4667	-0.491907	0.0624071	3.21589e-15	0.0172797	0.0236834	0.465627	0.371227	20
ENSG00000230487	7	PSMG3-AS1	1619485	rs755908	7	1636396	G	T	0.585369	-0.0082	0.0112	0.4658	0.409804	0.063228	9.08976e-11	-0.0200096	0.027504	0.46691	0.353945	20
ENSG00000063854	16	HAGH	1861408	rs45449099	16	1845630	G	A	0.874606	-0.0118	0.0161	0.4614	-0.554433	0.0977123	1.39389e-08	0.021283	0.0292799	0.467299	0.640899	20
ENSG00000106823	9	ECM2	95277651	rs10820954	9	94970458	A	G	0.780589	0.0092	0.0126	0.465	-0.510764	0.0763277	2.20556e-11	-0.0180122	0.0248154	0.46793	0.226695	20
ENSG00000183628	22	DGCR6	18897646	rs56333537	22	18888301	G	A	0.938588	0.0143	0.0197	0.468	1.16896	0.103635	1.65559e-29	0.0122331	0.0168875	0.468826	0.129226	14
ENSG00000244731	6	C4A	31960129	rs501942	6	31840477	C	T	0.893012	0.0155	0.0214	0.4677	1.38954	0.1055	1.28929e-39	0.0111548	0.0154241	0.469553	0.048183	20
ENSG00000106049	7	HIBADH	27633837	rs2041715	7	27600125	T	C	0.284504	0.0085	0.0117	0.4679	0.41008	0.072026	1.24463e-08	0.0207277	0.0287623	0.471123	0.876074	20
ENSG00000184984	15	CHRM5	34309106	rs489832	15	34277907	T	C	0.351233	-0.008	0.0111	0.4713	0.940968	0.050275	3.63848e-78	-0.00850188	0.0118051	0.47141	0.45584	20
ENSG00000140284	15	SLC27A2	50501492	rs11070750	15	50427949	G	A	0.593082	-0.0077	0.0106	0.4704	0.350741	0.0643295	4.97346e-08	-0.0219535	0.0304888	0.471493	0.0797205	20
ENSG00000197958	9	RPL12	130211818	rs2243906	9	130219669	C	T	0.399497	-0.0076	0.0105	0.4724	-0.428122	0.0642184	2.61696e-11	0.017752	0.0246699	0.471783	0.254816	20
ENSG00000186792	3	HYAL3	50333580	rs13100173	3	50332697	G	A	0.519224	-0.0075	0.0104	0.4731	0.616682	0.0593754	2.86681e-25	-0.0121619	0.0169051	0.471881	0.10755	20
ENSG00000143631	1	FLG	152286165	rs12130219	1	152162106	A	G	0.763878	0.009	0.0125	0.4718	-0.93242	0.0647619	5.35194e-47	-0.00965231	0.0134227	0.472078	0.893353	20
ENSG00000102900	16	NUP93	56822404	rs62036970	16	56771791	T	C	0.714912	-0.0083	0.0115	0.4735	-0.484558	0.0680137	1.04518e-12	0.017129	0.0238544	0.472718	0.25691	20
ENSG00000248738	8	.	22740510	rs2466176	8	22738040	C	T	0.643859	-0.0079	0.011	0.4716	0.782385	0.0575115	3.79236e-42	-0.0100973	0.0140792	0.473261	0.22481	20
ENSG00000169499	8	PLEKHA2	38795090	rs17587272	8	38727911	C	A	0.664777	-0.008	0.0111	0.4721	-0.443524	0.0659183	1.71554e-11	0.0180374	0.02517	0.473608	0.462567	20
ENSG00000121848	1	RNF115	145650848	rs2624756	1	145687529	G	A	0.628959	-0.0105	0.0146	0.4747	-0.479371	0.0644182	9.95103e-14	0.0219037	0.0305985	0.474088	0.0558093	11
ENSG00000146729	7	GBAS	56043680	rs77203625	7	56058308	A	G	0.944081	-0.0165	0.0229	0.4707	-0.758472	0.121876	4.86723e-10	0.0217543	0.030394	0.47415	0.929513	20
ENSG00000156239	21	N6AMT1	30251103	rs9983003	21	30217014	C	T	0.820732	0.0099	0.0138	0.4734	0.749533	0.0739568	3.87425e-24	0.0132082	0.0184575	0.474238	0.428973	20
ENSG00000182919	11	C11orf54	93486336	rs3132751	11	93501140	G	A	0.372093	-0.0078	0.0109	0.4721	0.746718	0.0582124	1.15051e-37	-0.0104457	0.0146199	0.474927	0.982144	20
ENSG00000163040	2	CCDC74A	132288243	rs6741682	2	132271874	T	C	0.711464	0.0089	0.0125	0.4774	0.572172	0.0641987	4.98838e-19	0.0155548	0.0219162	0.477866	0.4311	20
ENSG00000144559	3	TAMM41	11860154	rs2133133	3	11845285	G	C	0.586245	0.0076	0.0107	0.4742	0.655748	0.0587462	6.22894e-29	0.0115898	0.0163502	0.47842	0.618268	20
ENSG00000248124	16	RRN3P1	21819841	rs4783414	16	21737414	T	C	0.847376	-0.0105	0.0148	0.4766	0.777396	0.080388	4.02208e-22	-0.0135066	0.0190891	0.47922	0.0762204	20
ENSG00000173705	3	SUSD5	33226122	rs6793960	3	33214676	G	A	0.243543	0.0086	0.0121	0.4763	-0.433081	0.0729101	2.85126e-09	-0.0198577	0.0281386	0.480369	0.543945	20
ENSG00000085982	2	USP40	234429797	rs62195091	2	234361802	G	T	0.84428	0.0105	0.0148	0.4779	-0.640929	0.0940837	9.6035e-12	-0.0163825	0.0232164	0.48041	0.795739	20
ENSG00000159267	21	HLCS	38243014	rs58844217	21	38358275	G	A	0.723034	0.0086	0.0121	0.4785	-0.400541	0.0691548	6.95758e-09	-0.021471	0.0304358	0.480529	0.89456	20
ENSG00000181626	18	ANKRD62	12111798	rs948752	18	12046832	A	G	0.683359	0.008	0.0113	0.4778	0.488675	0.0653518	7.56876e-14	0.0163708	0.0232272	0.480927	0.303608	20
ENSG00000113205	5	PCDHB3	140481820	rs246678	5	140446991	A	T	0.172373	0.013	0.0184	0.4787	0.75728	0.0770163	8.13904e-23	0.0171667	0.0243601	0.480994	0.768416	20
ENSG00000157150	3	TIMP4	12197701	rs665505	3	12140201	T	C	0.10693	-0.0122	0.0172	0.4785	0.643495	0.108888	3.4274e-09	-0.018959	0.0269209	0.481278	0.078013	20
ENSG00000234177	2	.	105368636	rs2376242	2	105370065	C	A	0.606112	0.0077	0.0109	0.4827	-0.472118	0.063374	9.35449e-14	-0.0163095	0.023191	0.481889	0.773514	15
ENSG00000183506	22	PI4KAP2	21849555	rs9613292	22	21277646	G	A	0.331191	-0.008	0.0113	0.4782	0.381676	0.0657085	6.29907e-09	-0.0209602	0.0298254	0.482203	0.741087	20
ENSG00000260244	4	.	156656907	rs12508308	4	156677495	G	T	0.751841	0.0085	0.012	0.4788	-0.392363	0.0705256	2.64553e-08	-0.0216636	0.0308308	0.482267	0.873488	14
ENSG00000100225	22	FBXO7	32882740	rs2269502	22	32895892	A	G	0.631004	0.0076	0.0108	0.4807	-0.624713	0.0603166	3.88045e-25	-0.0121656	0.0173278	0.482626	0.0948198	20
ENSG00000204920	19	ZNF155	44487245	rs62116613	19	44488352	G	A	0.901718	-0.013	0.0185	0.4817	1.11746	0.102119	7.20007e-28	-0.0116335	0.0165895	0.483142	0.00967941	17
ENSG00000120539	10	MASTL	27459800	rs113762082	10	27474817	G	A	0.947061	-0.017	0.0241	0.48	0.813882	0.140065	6.21891e-09	-0.0208875	0.0298286	0.483769	0.172744	9
ENSG00000138722	4	MMRN1	90838231	rs1442138	4	90816294	A	G	0.941159	0.0155	0.022	0.4805	-0.780909	0.132702	3.98853e-09	-0.0198487	0.0283735	0.484209	0.270215	20
ENSG00000155093	7	PTPRN2	157856115	rs57815067	7	158235668	G	A	0.899205	-0.014	0.0199	0.4805	0.62714	0.101781	7.19835e-10	-0.0223236	0.0319375	0.484567	0.750773	20
ENSG00000185823	15	NPAP1	24924567	rs12900046	15	24363136	G	C	0.42585	-0.0081	0.0115	0.4823	-0.357921	0.0633613	1.61485e-08	0.0226307	0.0323788	0.484592	0.635655	20
ENSG00000249306	5	.	173861379	rs4867766	5	173962042	G	A	0.788127	-0.009	0.0128	0.4822	-0.434063	0.0751968	7.81675e-09	0.0207343	0.0297067	0.485198	0.780458	20
ENSG00000115827	2	DCAF17	172316144	rs35412246	2	172313724	G	T	0.937653	0.0154	0.022	0.4848	0.882725	0.134152	4.70383e-11	0.017446	0.0250635	0.486384	0.677052	3
ENSG00000110811	12	LEPREL2	6943111	rs4963510	12	6946545	C	A	0.427019	0.0077	0.0111	0.4905	0.840381	0.0531431	2.50869e-56	0.00916251	0.013221	0.488293	0.304614	20
ENSG00000146425	6	DYNLT1	159061638	rs7760741	6	158991946	A	T	0.44338	0.0075	0.0108	0.4883	-0.560323	0.0613976	7.0992e-20	-0.0133851	0.0193303	0.488659	0.946429	20
ENSG00000105185	19	PDCD5	33075166	rs11084660	19	33072118	C	G	0.600678	0.008	0.0115	0.484	-0.446958	0.0643857	3.86891e-12	-0.0178988	0.0258583	0.488821	0.492707	20
ENSG00000141127	17	PRPSAP2	18788989	rs7222893	17	18811702	A	G	0.454832	0.0073	0.0105	0.4833	-0.422658	0.0629795	1.9324e-11	-0.0172717	0.0249757	0.489228	0.315647	20
ENSG00000166199	11	ALKBH3	43922088	rs2434474	11	43919778	C	T	0.332944	0.0078	0.0112	0.4842	0.381768	0.0667593	1.07422e-08	0.0204313	0.029554	0.489364	0.683239	7
ENSG00000228506	6	.	99876023	rs4840044	6	99888013	A	G	0.545051	0.0072	0.0104	0.4919	-0.708548	0.056654	6.87011e-36	-0.0101616	0.0147004	0.489409	0.898905	20
ENSG00000153132	4	CLGN	141329365	rs11100639	4	141328651	C	T	0.905341	-0.0125	0.018	0.4873	0.741886	0.115432	1.30107e-10	-0.016849	0.0244037	0.489926	0.371223	17
ENSG00000226124	2	.	200670581	rs2346585	2	200625156	C	G	0.315297	0.0077	0.0111	0.4916	0.41223	0.0670516	7.84905e-10	0.0186789	0.0270976	0.490622	0.0491028	20
ENSG00000124588	6	NQO2	3004108	rs6940984	6	3032914	A	G	0.399439	0.0074	0.0107	0.4893	-0.480918	0.0619602	8.37875e-15	-0.0153872	0.0223373	0.490912	0.409391	20
ENSG00000183287	18	CCBE1	57232880	rs9947438	18	57445717	G	A	0.643333	0.0075	0.0109	0.4904	-0.363023	0.065001	2.33849e-08	-0.0206598	0.0302526	0.494664	0.742754	17
ENSG00000145996	6	CDKAL1	20883661	rs12211628	6	20856591	A	G	0.9106	0.013	0.0189	0.4902	0.569317	0.102066	2.43393e-08	0.0228344	0.0334491	0.494822	0.960379	20
ENSG00000197635	2	DPP4	162889901	rs76339676	2	162917461	A	G	0.780063	-0.0092	0.0134	0.4898	0.416246	0.0744788	2.28671e-08	-0.0221023	0.0324345	0.49559	0.355504	7
ENSG00000090432	1	MUL1	20830298	rs583346	1	20826686	C	A	0.74442	0.0084	0.0123	0.4922	0.540022	0.0685913	3.46102e-15	0.0155549	0.0228624	0.496269	0.462149	20
ENSG00000126005	20	MMP24-AS1	33835284	rs6060341	20	33863633	A	G	0.796073	0.009	0.0132	0.4919	0.506274	0.0737307	6.57822e-12	0.0177769	0.026201	0.497466	0.796421	16
ENSG00000231389	6	HLA-DPA1	33040449	rs116108798	6	33029925	A	G	0.832418	-0.0099	0.0145	0.4949	0.491423	0.086981	1.60656e-08	-0.0201456	0.0297208	0.497881	NA	NA
ENSG00000244625	22	.	27122450	rs744018	22	27076305	C	T	0.397628	-0.0073	0.0107	0.4944	-0.380657	0.0639934	2.70818e-09	0.0191774	0.0282936	0.497899	0.991187	20
ENSG00000152582	5	SPEF2	35716329	rs10434593	5	35718654	C	T	0.228176	0.0086	0.0126	0.4916	0.409829	0.0733946	2.35172e-08	0.0209844	0.0309734	0.49809	0.0979086	20
ENSG00000185860	1	C1orf110	162816426	rs12024208	1	162831722	C	T	0.829613	-0.0093	0.0137	0.4975	-0.722656	0.0759094	1.73206e-21	0.0128692	0.019006	0.498334	0.326305	20
ENSG00000100376	22	FAM118A	45721342	rs9614647	22	45741718	C	T	0.12072	0.0107	0.0158	0.4959	1.66503	0.0500691	1.75484e-242	0.00642633	0.00949131	0.498358	0.195289	20
ENSG00000101353	20	C20orf132	35768810	rs6017596	20	35868219	C	T	0.414573	0.0073	0.0107	0.4978	-0.356778	0.0649977	4.04001e-08	-0.0204609	0.0302214	0.498385	0.983954	17
ENSG00000111879	6	FAM184A	119375740	rs13196661	6	119425014	C	T	0.489658	-0.0073	0.0107	0.4907	0.346775	0.0635874	4.9384e-08	-0.0210511	0.0310963	0.498427	0.955265	20
ENSG00000118322	5	ATP10B	160134674	rs6868857	5	160279280	C	T	0.179502	-0.0093	0.0137	0.4973	0.755378	0.0839539	2.30837e-19	-0.0123117	0.0181882	0.498464	0.216271	20
ENSG00000247572	5	.	80548647	rs13362314	5	80591030	T	C	0.798235	-0.0088	0.013	0.5011	-0.924833	0.0683173	9.4154e-42	0.00951523	0.0140742	0.498991	0.586656	17
ENSG00000186468	5	RPS23	81571786	rs3739	5	81569311	A	G	0.694344	-0.0077	0.0114	0.502	0.895268	0.056015	1.68828e-57	-0.00860078	0.012745	0.49978	0.985662	20
ENSG00000229321	2	.	207732266	rs10197937	2	207724314	A	T	0.519516	-0.0075	0.0111	0.4986	0.550711	0.0603934	7.60097e-20	-0.0136187	0.020211	0.50042	0.470237	20
ENSG00000256274	12	TAS2R64P	11230569	rs2708389	12	11204740	G	A	0.470317	0.0095	0.0141	0.5033	1.19609	0.0354115	4.29475e-250	0.00794252	0.0117907	0.50055	0.325851	20
ENSG00000226686	19	.	37749625	rs320881	19	37737850	A	G	0.60506	-0.0072	0.0107	0.504	-1.22899	0.0420764	1.50686e-187	0.00585845	0.00870862	0.501126	0.299025	20
ENSG00000128928	15	IVD	40712916	rs7165012	15	40654038	A	G	0.470901	-0.007	0.0104	0.5015	-0.545728	0.0606172	2.19906e-19	0.0128269	0.0191103	0.502091	0.603557	20
ENSG00000149179	11	C11orf49	47072088	rs3740694	11	47182926	G	A	0.828737	-0.0095	0.0141	0.5021	-0.577588	0.0820683	1.95162e-12	0.0164477	0.0245235	0.502416	0.0583007	19
ENSG00000257433	12	.	48117972	rs141356483	12	48034623	C	T	0.926785	0.0144	0.0214	0.5026	-0.745537	0.123272	1.46756e-09	-0.0193149	0.0288813	0.503642	0.0490364	8
ENSG00000164946	9	FREM1	14822828	rs10481549	9	15027480	G	T	0.493748	0.0071	0.0106	0.5011	0.598063	0.0593478	6.96437e-24	0.0118717	0.017763	0.503919	0.897373	20
ENSG00000153165	2	RGPD3	107052347	rs62150773	2	109035597	C	G	0.479724	0.0071	0.0106	0.5042	-0.573422	0.0598274	9.28179e-22	-0.0123818	0.0185306	0.504018	0.0744137	4
ENSG00000145194	3	ECE2	183989128	rs3752904	3	183996068	C	T	0.500292	-0.0071	0.0106	0.501	0.502701	0.0614524	2.83067e-16	-0.0141237	0.0211567	0.504404	0.334165	20
ENSG00000153714	9	LURAP1L	12798575	rs10960779	9	12758881	A	G	0.364205	0.0072	0.0108	0.5052	-0.738661	0.056787	1.10825e-38	-0.00974737	0.0146402	0.505544	0.654121	20
ENSG00000121057	17	AKAP1	55180581	rs79840103	17	55167825	G	A	0.798528	0.0119	0.0178	0.5037	-0.481949	0.0785459	8.46854e-10	-0.0246914	0.037152	0.506302	0.663077	10
ENSG00000131435	5	PDLIM4	131601255	rs3900945	5	131592870	T	C	0.344864	-0.0074	0.0111	0.5024	0.453938	0.0646703	2.23028e-12	-0.0163018	0.0245627	0.506895	0.460829	20
ENSG00000063438	5	AHRR	371348	rs12332382	5	244943	C	T	0.870399	-0.0105	0.0158	0.5079	-0.794698	0.0930853	1.37382e-17	0.0132126	0.0199419	0.507617	0.699948	20
ENSG00000261428	2	.	223433031	rs3768973	2	223436402	C	T	0.283335	0.0077	0.0116	0.5037	-0.706568	0.068356	4.81348e-25	-0.0108978	0.0164512	0.507697	0.57245	20
ENSG00000105287	19	PRKD2	47198958	rs62134781	19	47188810	C	T	0.641113	-0.0073	0.011	0.5082	0.60237	0.0618925	2.19108e-22	-0.0121188	0.0183036	0.507908	0.0178249	20
ENSG00000164347	5	GFM2	74040112	rs12187244	5	74081943	T	C	0.746991	0.0081	0.0122	0.5061	0.564703	0.071854	3.8711e-15	0.0143438	0.0216812	0.508242	0.336047	15
ENSG00000100629	14	CEP128	81184595	rs17111270	14	81413039	G	A	0.40984	-0.0071	0.0107	0.5042	0.374731	0.0649599	7.99113e-09	-0.0189469	0.0287421	0.509764	0.420279	20
ENSG00000144580	2	RQCD1	219447553	rs35945874	2	219354006	A	G	0.419656	-0.0096	0.0145	0.5048	0.373666	0.0651423	9.68495e-09	-0.0256914	0.0390623	0.510729	0.128818	20
ENSG00000230513	22	THAP7-AS1	21360403	rs370907	22	21361242	T	A	0.6438	-0.0098	0.0149	0.5093	0.650953	0.0607854	9.23184e-27	-0.0150549	0.0229327	0.511515	0.533709	20
ENSG00000185917	21	SETD4	37429263	rs4817760	21	37395301	T	C	0.681664	-0.0077	0.0117	0.5114	0.537267	0.0651637	1.65328e-16	-0.0143318	0.0218462	0.511803	0.243897	20
ENSG00000138190	10	EXOC6	94705092	rs6583848	10	94670560	C	T	0.328854	0.0074	0.0112	0.5079	0.37008	0.0676717	4.53217e-08	0.0199957	0.0304838	0.51186	0.72757	13
ENSG00000164002	1	EXO5	40978320	rs11208423	1	41029614	T	C	0.857602	-0.0103	0.0157	0.5097	-1.13544	0.0739975	3.86557e-53	0.00907136	0.0138398	0.512177	0.020844	20
ENSG00000112619	6	PRPH2	42677326	rs13214506	6	42672574	G	A	0.711172	0.0076	0.0116	0.5087	-1.21318	0.046772	2.4724e-148	-0.00626453	0.00956469	0.512491	0.424612	20
ENSG00000181396	17	OGFOD3	80361806	rs4789769	17	80373452	C	T	0.776732	0.0088	0.0134	0.5103	0.493552	0.0764095	1.05181e-10	0.0178299	0.0272901	0.513532	0.901388	20
ENSG00000185436	1	IL28RA	24497548	rs12094257	1	24513608	C	T	0.581804	-0.0074	0.0113	0.5085	0.409905	0.0637731	1.2968e-10	-0.018053	0.0277101	0.514727	0.740335	6
ENSG00000241043	9	TIGD1L2	32567703	rs6476369	9	32555049	C	A	0.388571	-0.007	0.0107	0.515	0.421759	0.0645418	6.37483e-11	-0.0165971	0.0254967	0.515078	0.289708	20
ENSG00000237440	19	ZNF737	20733623	rs33944	19	20717536	G	A	0.475868	-0.0071	0.0109	0.5141	-0.637586	0.0584306	1.01179e-27	0.0111358	0.0171262	0.515551	0.385833	20
ENSG00000203666	1	EFCAB2	245211736	rs61844237	1	245133662	G	C	0.51712	0.0074	0.0114	0.5147	0.830348	0.0530486	3.18944e-55	0.00891193	0.013741	0.516619	0.90703	20
ENSG00000198874	7	TYW1	66582330	rs10277585	7	66613561	T	C	0.809688	-0.011	0.0169	0.5163	-0.510194	0.0743352	6.72286e-12	0.0215604	0.0332733	0.516998	0.999537	20
ENSG00000172687	19	ZNF738	21551918	rs549882	19	21517720	G	A	0.762709	0.0079	0.0122	0.5207	0.889753	0.0644464	2.34233e-43	0.00887887	0.0137268	0.517742	0.0861361	20
ENSG00000143194	1	MAEL	166974898	rs7551881	1	166955312	G	T	0.649644	0.0071	0.011	0.5178	0.824469	0.0571578	3.63184e-47	0.00861161	0.0133553	0.519051	0.0788256	20
ENSG00000160679	1	CHTOP	153612653	rs12725182	1	153743623	C	T	0.930233	0.0138	0.0213	0.5163	-0.815398	0.124354	5.4877e-11	-0.0169242	0.0262494	0.519091	0.777497	20
ENSG00000253932	8	.	13198173	rs1671335	8	13205454	C	T	0.454891	-0.0068	0.0105	0.5168	0.377754	0.0631453	2.20002e-09	-0.0180011	0.0279582	0.519668	0.718251	20
ENSG00000196378	8	ZNF34	146005170	rs9987114	8	146005322	C	G	0.626096	-0.0073	0.0113	0.5184	0.458734	0.0635445	5.23335e-13	-0.0159134	0.0247314	0.519934	0.880909	20
ENSG00000047936	6	ROS1	117678240	rs9489191	6	117767521	T	C	0.843812	-0.0093	0.0144	0.5165	-0.665623	0.0968103	6.17542e-12	0.0139719	0.0217291	0.520222	0.953893	18
ENSG00000121898	10	CPXM2	125582756	rs28513406	10	125650793	A	C	0.629485	0.0085	0.0132	0.5186	0.448388	0.0641421	2.73821e-12	0.0189568	0.0295634	0.521377	0.0126318	20
ENSG00000055147	5	FAM114A2	153394092	rs2578377	5	153413390	C	T	0.363737	0.007	0.0109	0.5228	-0.676134	0.0596558	8.91153e-30	-0.010353	0.0161469	0.52141	0.468986	20
ENSG00000162782	1	TDRD5	179610577	rs1999068	1	179560718	T	C	0.727066	-0.0075	0.0117	0.5235	-1.19974	0.0475705	2.4058e-140	0.00625137	0.00975528	0.52164	0.785269	20
ENSG00000214435	10	AS3MT	104645464	rs4919690	10	104616500	T	C	0.741557	-0.0077	0.012	0.5242	0.771991	0.0656875	6.85881e-32	-0.00997421	0.0155674	0.52171	0.689219	20
ENSG00000213625	1	LEPROT	65893980	rs10789183	1	65856779	G	C	0.428947	0.0068	0.0106	0.5188	0.617187	0.0596406	4.25412e-25	0.0110177	0.0172077	0.52199	0.124906	20
ENSG00000170430	10	MGMT	131415859	rs1711651	10	131268893	G	A	0.33347	0.0073	0.0114	0.5232	-0.648747	0.0633342	1.26918e-24	-0.0112525	0.0176066	0.522756	0.0529929	20
ENSG00000143466	1	IKBKE	206657007	rs2297549	1	206643774	A	G	0.746348	-0.0084	0.0131	0.5217	0.560957	0.0745495	5.28733e-14	-0.0149744	0.0234376	0.522884	0.169275	14
ENSG00000103423	16	DNAJA3	4491291	rs4786494	16	4506232	G	A	0.257801	-0.0077	0.012	0.5216	0.48024	0.0705712	1.01021e-11	-0.0160336	0.0250983	0.522932	0.888878	20
ENSG00000186529	19	CYP4F3	15762670	rs1290617	19	15751897	T	G	0.597815	0.0069	0.0108	0.5253	0.861911	0.0539765	2.12673e-57	0.00800547	0.0125403	0.523228	0.802024	20
ENSG00000267198	17	.	43631883	rs62057067	17	43858326	C	T	0.779713	0.0108	0.0169	0.5233	-0.651835	0.0751661	4.24859e-18	-0.0165686	0.0259971	0.523913	0.0532439	20
ENSG00000127311	12	HELB	66716874	rs1921013	12	66695500	A	C	0.466869	-0.0067	0.0105	0.526	-0.566571	0.0601697	4.6768e-21	0.0118255	0.0185751	0.524362	0.42212	20
ENSG00000186235	2	.	239136755	rs80136044	2	239182722	C	T	0.863387	0.0099	0.0155	0.5253	-0.548128	0.100264	4.58069e-08	-0.0180615	0.0284704	0.525823	0.385468	18
ENSG00000183066	22	WBP2NL	42424594	rs2013960	22	42457912	T	A	0.538916	-0.0066	0.0104	0.527	-0.699963	0.0569834	1.10903e-34	0.00942907	0.0148777	0.526231	0.204874	20
ENSG00000175711	17	B3GNTL1	80954858	rs57923322	17	81009636	T	G	0.765514	-0.0104	0.0164	0.5273	0.679925	0.0747552	9.42713e-20	-0.0152958	0.0241788	0.526988	0.0809672	20
ENSG00000147905	9	ZCCHC7	37239341	rs1536876	9	37050148	T	C	0.278953	-0.0075	0.0118	0.5234	-0.425282	0.069852	1.14098e-09	0.0176354	0.0278971	0.527284	0.137133	20
ENSG00000189350	2	FAM179A	29227286	rs74175081	2	29180123	G	A	0.777784	0.0079	0.0125	0.5297	-1.18103	0.0529157	2.4082e-110	-0.00668906	0.0105882	0.527552	0.663799	20
ENSG00000147894	9	C9orf72	27560204	rs10812614	9	27558238	A	T	0.741966	-0.0103	0.0162	0.5262	0.390199	0.0702332	2.76397e-08	-0.0263968	0.0417883	0.527596	0.736892	20
ENSG00000196091	12	MYBPC1	102020963	rs10778133	12	102040050	A	T	0.499766	-0.0066	0.0104	0.5261	0.402547	0.0627361	1.3944e-10	-0.0163956	0.0259616	0.527691	0.453758	20
ENSG00000261737	1	.	87169665	rs61802920	1	87169118	T	C	0.900432	-0.0126	0.0199	0.5262	-0.581667	0.0969405	1.97021e-09	0.0216619	0.034402	0.528911	0.230928	13
ENSG00000118939	13	UCHL3	76151852	rs9318365	13	76233496	C	G	0.792509	0.0084	0.0133	0.5263	-0.554122	0.0755941	2.29771e-13	-0.0151591	0.0240909	0.529187	0.321838	20
ENSG00000166275	10	C10orf32	104623485	rs12775431	10	104611764	A	C	0.746173	-0.0076	0.0121	0.5261	0.785932	0.0656511	5.02161e-33	-0.00967005	0.0154169	0.530504	0.538697	20
ENSG00000188295	1	ZNF669	247264540	rs2270616	1	247267668	G	T	0.610377	-0.0071	0.0113	0.5295	-0.624547	0.0599998	2.25239e-25	0.0113682	0.0181261	0.530543	0.644481	20
ENSG00000123297	12	TSFM	58189113	rs7965287	12	58188696	G	C	0.664368	-0.0071	0.0113	0.5304	0.602268	0.0634637	2.31118e-21	-0.0117888	0.0188035	0.530695	0.532157	20
ENSG00000186522	2	2010-09-01	110336171	rs892464	2	110343913	G	T	0.695162	-0.0073	0.0116	0.5251	0.456004	0.0664691	6.86696e-12	-0.0160086	0.0255451	0.530869	0.637712	20
ENSG00000139865	14	TTC6	38287849	rs177848	14	38104006	C	A	0.44934	0.0066	0.0105	0.5323	-0.421473	0.0629689	2.18125e-11	-0.0156594	0.0250223	0.531434	0.917988	12
ENSG00000174652	19	ZNF266	9534763	rs1978438	19	9531393	G	T	0.449866	0.0067	0.0107	0.5354	-0.844736	0.0540407	4.44516e-55	-0.00793148	0.0126768	0.531534	0.492885	20
ENSG00000148824	10	.	135221204	rs7906384	10	135268637	A	G	0.871158	-0.0107	0.017	0.528	-0.50361	0.0902037	2.36365e-08	0.0212466	0.0339701	0.531676	0.473092	15
ENSG00000223509	15	.	32822010	rs6493220	15	30963822	C	T	0.48808	-0.0067	0.0107	0.5332	-0.573298	0.0598473	9.76564e-22	0.0116868	0.0187038	0.53208	0.143767	20
ENSG00000162384	1	C1orf123	53683030	rs11206124	1	53660773	A	G	0.67249	-0.0071	0.0113	0.5278	0.395835	0.0690262	9.77675e-09	-0.0179368	0.0287181	0.532246	0.656407	20
ENSG00000119227	3	PIGZ	196684572	rs6780708	3	196680730	G	A	0.699252	0.0076	0.0121	0.5276	-0.397515	0.0676925	4.29628e-09	-0.0191188	0.0306127	0.532275	0.529489	12
ENSG00000114021	3	NIT2	100063997	rs2289506	3	100064902	C	T	0.666998	-0.007	0.0112	0.5298	0.632639	0.0638497	3.83313e-23	-0.0110648	0.0177388	0.532785	0.241147	20
ENSG00000185885	11	IFITM1	314389	rs10902124	11	326317	C	G	0.553582	0.0089	0.0142	0.5338	-0.366278	0.0633722	7.47969e-09	-0.0242985	0.0389957	0.533214	0.542086	19
ENSG00000238206	4	.	39550444	rs72624131	4	39577767	G	A	0.868178	-0.0097	0.0155	0.5315	-0.496493	0.0904833	4.08539e-08	0.019537	0.0314214	0.534089	0.926891	20
ENSG00000138400	2	MDH1B	207616379	rs3828294	2	207629904	G	A	0.743076	-0.0074	0.0119	0.5338	-0.763971	0.0650927	8.2682e-32	0.00968623	0.0155984	0.534614	0.502457	20
ENSG00000163964	3	PIGX	196414762	rs7646550	3	196433421	C	T	0.663024	0.0071	0.0114	0.5297	0.399419	0.0665007	1.89887e-09	0.0177758	0.0286945	0.535597	0.994175	20
ENSG00000125703	1	ATG4C	63290495	rs3211074	1	63330217	G	A	0.583031	0.0066	0.0106	0.5337	-0.378704	0.0636507	2.68599e-09	-0.0174279	0.028143	0.535745	0.633206	13
ENSG00000240498	9	CDKN2B-AS1	22057936	rs496892	9	22024351	C	T	0.49328	0.0066	0.0106	0.5355	0.368496	0.0634516	6.34057e-09	0.0179106	0.0289304	0.535855	0.127077	20
ENSG00000138448	2	ITGAV	187500210	rs6734700	2	187385531	C	T	0.695746	0.0071	0.0114	0.5351	0.368673	0.0670903	3.90316e-08	0.0192583	0.0311197	0.536018	0.263189	20
ENSG00000084072	1	PPIE	40193720	rs11809515	1	40205326	C	A	0.631647	0.0068	0.011	0.5366	-0.54816	0.0625547	1.90305e-18	-0.0124051	0.020117	0.537466	0.664318	20
ENSG00000007516	16	BAIAP3	1391520	rs742458	16	1392877	T	C	0.627615	-0.0073	0.0118	0.5358	0.471242	0.0635439	1.20708e-13	-0.015491	0.0251272	0.537563	0.213394	20
ENSG00000189129	10	PLAC9	81898296	rs3122544	10	81630828	A	G	0.876884	0.0115	0.0186	0.5373	0.735543	0.0971736	3.75043e-14	0.0156347	0.0253717	0.537744	0.491382	20
ENSG00000167220	18	HDHD2	44655322	rs17712249	18	44742089	A	C	0.879572	-0.0101	0.0164	0.5388	-0.898355	0.0929346	4.18331e-22	0.0112428	0.0182926	0.538814	0.0393376	20
ENSG00000225889	2	.	64425183	rs1358624	2	64486499	A	G	0.495033	-0.0066	0.0107	0.5407	0.418503	0.062511	2.15875e-11	-0.0157705	0.0256756	0.539069	0.70364	20
ENSG00000011052	17	NME2	49240028	rs11869537	17	49225283	T	C	0.614935	-0.0067	0.0109	0.535	-0.785169	0.0556533	3.37936e-45	0.00853319	0.0138955	0.539152	0.309231	20
ENSG00000250584	5	.	1371939	rs4975544	5	1379743	G	A	0.724027	-0.0075	0.0122	0.5367	0.63127	0.0630172	1.27787e-23	-0.0118808	0.0193625	0.53948	0.16516	20
ENSG00000241258	7	CRCP	65599573	rs2460421	7	65491123	A	T	0.505785	0.0064	0.0104	0.5383	-0.402682	0.0629951	1.63429e-10	-0.0158934	0.0259462	0.540172	0.994704	20
ENSG00000248828	4	.	144961150	rs62339314	4	144590485	G	T	0.868237	-0.0099	0.0161	0.5381	-0.611143	0.0998117	9.18543e-10	0.0161992	0.0264766	0.540651	0.478507	20
ENSG00000111554	12	MDM1	68696192	rs2046067	12	68726303	C	T	0.780472	0.0077	0.0126	0.5408	-0.484154	0.0714617	1.24395e-11	-0.015904	0.0261304	0.542763	0.625629	16
ENSG00000168028	3	RPSA	39451054	rs11918536	3	39426537	T	C	0.503038	-0.0065	0.0107	0.5439	0.498161	0.0612811	4.32444e-16	-0.013048	0.0215389	0.544656	0.647404	20
ENSG00000269696	19	.	57067857	rs12981980	19	57050648	G	A	0.723501	0.0074	0.0122	0.5456	-0.750434	0.0648782	6.0691e-31	-0.00986095	0.0162796	0.544697	0.865902	20
ENSG00000237945	21	LINC00649	35318915	rs34121574	21	35313990	A	G	0.732324	0.0073	0.012	0.5423	-0.420196	0.0737262	1.20225e-08	-0.0173729	0.0287203	0.545247	0.666154	20
ENSG00000139780	13	METTL21C	103342475	rs2390760	13	103346806	C	G	0.379864	0.0066	0.0109	0.5484	-0.768448	0.0584312	1.67199e-39	-0.00858874	0.0141995	0.545269	0.48489	20
ENSG00000261329	16	.	27710182	rs61734902	16	27761040	C	T	0.932511	0.0135	0.0222	0.5419	0.679659	0.116221	4.97556e-09	0.0198629	0.0328396	0.545281	0.660645	9
ENSG00000163959	3	SLC51A	195954203	rs60631199	3	195961254	C	T	0.778894	0.008	0.0132	0.5452	0.64839	0.0759682	1.40132e-17	0.0123383	0.0204094	0.545486	0.97261	20
ENSG00000163380	3	LMOD3	69164103	rs3968927	3	69183404	C	T	0.840072	-0.0089	0.0147	0.5447	0.619205	0.0824371	5.85689e-14	-0.0143733	0.0238171	0.546186	0.756761	19
ENSG00000234465	19	PINLYP	44084533	rs2854502	19	44053542	G	A	0.806007	0.0081	0.0134	0.5436	0.541304	0.0780098	3.95074e-12	0.0149639	0.0248488	0.547043	0.565717	20
ENSG00000256043	4	CTSO	156860169	rs72681585	4	156843712	G	A	0.636438	0.0067	0.0111	0.5462	-0.398379	0.0652118	1.00254e-09	-0.0168181	0.0279986	0.548054	0.272124	20
ENSG00000152785	4	BMP3	81965402	rs11933716	4	81447179	A	G	0.856492	-0.0091	0.0151	0.548	0.524792	0.0875999	2.08829e-09	-0.0173402	0.0289185	0.548758	0.0617412	20
ENSG00000250565	2	ATP6V1E2	46743792	rs34495191	2	46764934	G	A	0.657123	0.0066	0.011	0.5507	-0.703171	0.0616528	3.93218e-30	-0.00938605	0.0156651	0.549059	0.788838	20
ENSG00000148690	10	FRA10AC1	95444984	rs1998840	10	95460373	T	G	0.872385	0.0093	0.0155	0.549	-0.916528	0.0806679	6.48404e-30	-0.010147	0.0169352	0.549063	0.517849	20
ENSG00000114473	3	IQCG	197651479	rs80133537	3	197607887	A	G	0.88489	-0.0104	0.0173	0.5488	-0.600548	0.0970446	6.07883e-10	0.0173175	0.0289426	0.549613	0.0539495	20
ENSG00000131941	19	RHPN2	33512646	rs12980557	19	33525467	C	G	0.675996	-0.0069	0.0115	0.5474	0.448904	0.0636527	1.75876e-12	-0.0153708	0.0257105	0.549947	0.657477	20
ENSG00000168952	14	STXBP6	25399182	rs2057500	14	25412950	A	T	0.213159	0.0078	0.013	0.5497	0.442997	0.0781946	1.46753e-08	0.0176073	0.0295097	0.550732	0.307522	14
ENSG00000214331	16	.	74384219	rs145860684	16	74407851	C	T	0.916326	0.0136	0.0227	0.5493	0.57795	0.0994208	6.12981e-09	0.0235314	0.0394848	0.5512	0.90566	20
ENSG00000261188	22	.	26909518	rs134144	22	26908970	G	A	0.94484	-0.0134	0.0224	0.5496	0.926291	0.140151	3.8632e-11	-0.0144663	0.0242813	0.551323	0.596498	10
ENSG00000188690	10	UROS	127494481	rs10510149	10	127495807	A	C	0.525242	-0.0062	0.0104	0.5502	0.712382	0.0575031	3.01335e-35	-0.0087032	0.0146158	0.551533	0.90806	20
ENSG00000187715	3	KBTBD12	127670294	rs73860717	3	127624215	C	T	0.95717	-0.0152	0.0255	0.5508	1.54937	0.129527	5.63486e-33	-0.00981043	0.0164787	0.551616	0.346334	11
ENSG00000138376	2	BARD1	215632399	rs6715570	2	215673440	T	C	0.296775	-0.0069	0.0116	0.5542	-0.657436	0.0631437	2.19171e-25	0.0104953	0.0176731	0.552606	0.778211	20
ENSG00000100997	20	ABHD12	25323499	rs6115168	20	25372891	C	A	0.448697	-0.0063	0.0106	0.5512	0.425028	0.062973	1.48488e-11	-0.0148226	0.025036	0.553818	0.317648	20
ENSG00000158062	1	UBXN11	26626336	rs34198919	1	26673825	C	T	0.706147	-0.007	0.0118	0.5535	-0.464973	0.0677632	6.80302e-12	0.0150546	0.0254725	0.55451	0.637474	20
ENSG00000224848	9	.	99466370	rs10978574	9	99444929	T	G	0.880858	0.01	0.0169	0.5523	0.998716	0.0897412	9.08061e-29	0.0100129	0.0169456	0.5546	0.215923	20
ENSG00000073050	19	XRCC1	44065908	rs3213263	19	44076154	T	C	0.420767	0.0064	0.0108	0.5535	0.44157	0.0630538	2.50427e-12	0.0144938	0.0245456	0.554867	0.279112	20
ENSG00000244026	3	FAM86DP	75477482	rs4677001	3	75396818	T	A	0.0801683	-0.0122	0.0206	0.5533	-0.78189	0.116745	2.1213e-11	0.0156032	0.0264492	0.555237	0.525843	8
ENSG00000165621	13	OXGR1	97642478	rs1501861	13	97657273	T	G	0.424974	0.0063	0.0107	0.5556	0.448671	0.0623296	6.09355e-13	0.0140415	0.0239278	0.557321	0.345942	20
ENSG00000248508	15	.	40345501	rs8041057	15	40330629	C	T	0.287542	-0.007	0.0119	0.5569	-0.556306	0.0666571	7.07414e-17	0.012583	0.0214442	0.557352	0.363187	20
ENSG00000246174	11	.	77868593	rs2156785	11	77850824	C	T	0.53687	-0.0061	0.0104	0.5568	1.05742	0.0438903	3.00469e-128	-0.00576874	0.00983815	0.55763	0.0563042	20
ENSG00000042445	2	RETSAT	85575477	rs3923229	2	85562172	C	T	0.275272	0.007	0.0119	0.5572	-0.490202	0.0726479	1.50274e-11	-0.0142798	0.0243678	0.557867	0.0482505	20
ENSG00000149292	11	TTC12	113219758	rs10891535	11	113201280	C	G	0.514199	-0.0061	0.0104	0.5598	0.598472	0.0597412	1.27384e-23	-0.0101926	0.0174074	0.558188	0.64216	20
ENSG00000088205	2	DDX18	118581090	rs10166458	2	118578332	A	G	0.687449	-0.0065	0.0111	0.5594	0.588838	0.0639247	3.21824e-20	-0.0110387	0.0188888	0.558947	0.828345	20
ENSG00000266456	18	.	651536	rs12957470	18	591690	G	C	0.701239	0.0071	0.0121	0.5592	-0.464403	0.0715503	8.55036e-11	-0.0152884	0.0261612	0.558956	0.612059	11
ENSG00000227110	3	LMCD1-AS1	8324051	rs9872473	3	7994673	G	A	0.657824	0.0065	0.0111	0.5569	0.557392	0.0627056	6.16453e-19	0.0116615	0.0199573	0.559006	0.742929	20
ENSG00000261051	3	.	145778419	rs3762691	3	145820684	G	A	0.545986	0.0061	0.0104	0.5589	-0.370758	0.0631611	4.35705e-09	-0.0164528	0.0281904	0.559468	0.621096	20
ENSG00000125482	9	TTF1	135266608	rs1571855	9	135282055	C	A	0.188092	0.0081	0.0138	0.5566	-0.44071	0.0808391	4.98931e-08	-0.0183794	0.0314941	0.5595	0.988209	14
ENSG00000260000	6	.	101330097	rs863658	6	101388745	C	T	0.282634	-0.0093	0.0159	0.5593	0.418641	0.0709643	3.65002e-09	-0.0222147	0.0381662	0.560532	0.985519	20
ENSG00000171241	16	SHCBP1	46635002	rs4401068	16	46797168	C	T	0.837092	-0.0087	0.015	0.5636	0.694476	0.0902628	1.42683e-14	-0.0125274	0.0216603	0.563022	0.100867	20
ENSG00000135951	2	TSGA10	99692575	rs13023501	2	99793070	G	A	0.385532	0.0062	0.0107	0.5657	-0.41713	0.0645545	1.03556e-10	-0.0148635	0.0257544	0.563856	0.988068	20
ENSG00000197928	19	ZNF677	53744864	rs61576844	19	53761591	T	G	0.762943	0.0073	0.0126	0.5588	0.456346	0.0727827	3.61094e-10	0.0159966	0.0277283	0.564002	0.706457	20
ENSG00000232977	13	LINC00327	24051156	rs17078796	13	24043830	G	A	0.862393	-0.0086	0.0149	0.5644	0.626275	0.0849672	1.69624e-13	-0.013732	0.0238643	0.565007	0.0565771	20
ENSG00000236922	4	.	118480947	rs68096032	4	118352364	A	G	0.881325	-0.0093	0.0161	0.5657	-0.584199	0.106927	4.66694e-08	0.0159192	0.0277127	0.565671	0.469339	8
ENSG00000115380	2	EFEMP1	56122188	rs78857879	2	56135099	G	A	0.909197	-0.0102	0.0177	0.5636	-0.71907	0.105656	1.00518e-11	0.014185	0.0247032	0.565821	0.295479	20
ENSG00000139946	14	PELI2	56676388	rs241561	14	56551152	C	T	0.462019	0.0061	0.0106	0.5625	0.363862	0.0642407	1.47846e-08	0.0167646	0.0292819	0.566967	0.0824465	14
ENSG00000127472	1	PLA2G5	20386177	rs640022	1	20398476	C	T	0.861517	0.0087	0.0152	0.5667	0.699677	0.0846548	1.39617e-16	0.0124343	0.0217763	0.567999	0.867131	20
ENSG00000002016	12	RAD52	1060799	rs12812346	12	1068184	T	C	0.818161	-0.0079	0.0138	0.5647	0.592902	0.0868168	8.53048e-12	-0.0133243	0.023357	0.568364	0.916618	16
ENSG00000231770	3	TMEM44-AS1	194307864	rs7636054	3	194306240	T	C	0.800923	-0.0076	0.0133	0.5668	-0.594749	0.0739689	8.94527e-16	0.0127785	0.0224188	0.568684	0.143884	14
ENSG00000235677	10	.	98320310	rs3818389	10	98319367	A	T	0.331425	-0.0065	0.0114	0.5669	-0.453296	0.066903	1.24045e-11	0.0143394	0.025238	0.569921	0.151547	20
ENSG00000166923	15	GREM1	33018522	rs8041254	15	32962642	T	C	0.376183	0.0062	0.0109	0.5679	-0.483467	0.063275	2.16001e-14	-0.012824	0.0226079	0.570553	0.189374	14
ENSG00000167553	12	TUBA1C	49624816	rs11168909	12	49576875	G	A	0.658759	-0.0064	0.0113	0.5669	-1.07469	0.0469433	5.41625e-116	0.00595521	0.0105179	0.571259	0.702744	20
ENSG00000264538	17	.	29077121	rs11656986	17	29021342	A	T	0.768494	0.0088	0.0155	0.5703	0.39698	0.0721781	3.79775e-08	0.0221674	0.0392522	0.57225	0.917605	20
ENSG00000244607	3	CCDC13	42774450	rs11929390	3	42793337	T	C	0.536578	0.006	0.0106	0.5712	-0.451481	0.062211	3.95021e-13	-0.0132896	0.0235496	0.572534	0.0976774	16
ENSG00000205035	11	.	49706034	rs61904497	11	49883449	A	T	0.435667	0.0061	0.0108	0.5698	-0.655143	0.0591829	1.75773e-28	-0.00931094	0.0165064	0.572699	0.512357	17
ENSG00000113396	5	SLC27A6	128121520	rs2526255	5	128312540	C	A	0.640119	0.0061	0.0108	0.5735	0.654535	0.061154	9.84782e-27	0.0093196	0.0165232	0.572734	0.996962	20
ENSG00000113318	5	MSH3	80061373	rs1382542	5	79953581	T	C	0.730805	0.0066	0.0117	0.5693	0.653262	0.0677773	5.50665e-22	0.0101032	0.0179408	0.57334	0.179003	20
ENSG00000152348	5	ATG10	81420042	rs6875409	5	81297077	A	G	0.746874	-0.0068	0.0121	0.5722	-1.05287	0.0555697	4.69357e-80	0.00645855	0.0114975	0.574296	0.960602	20
ENSG00000079101	18	CLUL1	623661	rs2015412	18	590969	C	T	0.700947	0.0068	0.0121	0.5739	-0.711952	0.0672852	3.64611e-26	-0.00955121	0.0170195	0.574666	0.562834	12
ENSG00000162601	1	MYSM1	59143087	rs6701772	1	59162675	G	A	0.569709	-0.0059	0.0105	0.575	-0.496689	0.0615207	6.82964e-16	0.0118787	0.0211911	0.575105	0.248111	20
ENSG00000163016	2	ALMS1P	73892374	rs6546857	2	73837955	A	G	0.759963	0.0069	0.0123	0.5769	-0.667949	0.0737106	1.28334e-19	-0.0103301	0.0184498	0.575545	0.867884	20
ENSG00000236432	2	.	228137842	rs13416290	2	228231295	C	A	0.806942	0.0101	0.018	0.5765	-0.510728	0.0868259	4.04819e-09	-0.0197757	0.0354038	0.576452	0.00895017	14
ENSG00000257176	12	.	29452066	rs966541	12	29491528	A	G	0.724845	-0.0065	0.0116	0.5751	-0.47346	0.0684321	4.55869e-12	0.0137287	0.0245807	0.576492	0.624299	20
ENSG00000179818	2	PCBP1-AS1	70252686	rs4853308	2	70313503	C	G	0.945717	-0.0175	0.0312	0.5748	0.662207	0.116437	1.29105e-08	-0.0264268	0.0473438	0.576715	0.269247	14
ENSG00000188888	17	GPR179	36490571	rs4359493	17	36500705	T	C	0.839488	-0.0085	0.0152	0.5767	0.72554	0.0807663	2.63002e-19	-0.0117154	0.0209905	0.576755	0.567459	20
ENSG00000215237	9	.	15006518	rs10810311	9	15002522	A	G	0.485976	0.0058	0.0104	0.5782	-0.836227	0.0528008	1.71832e-56	-0.00693592	0.0124445	0.577291	0.617991	20
ENSG00000184313	1	HEATR8	55157720	rs1702013	1	55077870	T	C	0.479081	-0.0061	0.0109	0.5754	-0.362568	0.0633362	1.03747e-08	0.0168245	0.0302067	0.577543	0.945419	20
ENSG00000122359	10	ANXA11	81938039	rs3851054	10	81933306	A	G	0.482295	0.0058	0.0104	0.5781	0.438377	0.0622973	1.96626e-12	0.0132306	0.0237983	0.578246	0.243134	20
ENSG00000100299	22	ARSA	51065026	rs6009939	22	51062051	G	T	0.779537	0.0074	0.0133	0.5788	0.494067	0.0767388	1.20824e-10	0.0149777	0.0270198	0.579357	0.493204	14
ENSG00000141655	18	TNFRSF11A	60025518	rs2939422	18	59959894	G	C	0.265514	-0.0065	0.0117	0.5774	-0.576414	0.0707504	3.72584e-16	0.0112766	0.020345	0.579395	0.40716	20
ENSG00000232229	10	.	91594942	rs3740040	10	91597426	T	C	0.863679	0.0087	0.0157	0.5807	-1.5771	0.0643377	1.07803e-132	-0.00551646	0.00995753	0.57958	0.525588	20
ENSG00000150403	13	TMCO3	114174926	rs74834554	13	114162154	G	A	0.922344	0.0113	0.0204	0.5802	-0.806283	0.132106	1.03898e-09	-0.0140149	0.0254053	0.581185	0.188994	8
ENSG00000173272	2	MZT2A	132236394	rs10928726	2	132307259	T	G	0.62405	-0.0063	0.0114	0.5799	-0.382644	0.0646754	3.29112e-09	0.0164644	0.0299224	0.582157	0.889716	20
ENSG00000111962	6	UST	149233295	rs10499258	6	149242165	G	A	0.80367	0.0074	0.0134	0.5804	-0.497912	0.080088	5.06549e-10	-0.0148621	0.0270183	0.582269	0.373768	9
ENSG00000170160	17	CCDC144A	16650309	rs570145	17	18284262	G	A	0.390382	0.006	0.0109	0.5848	-0.703579	0.058899	6.85327e-33	-0.00852783	0.0155087	0.582405	0.237618	20
ENSG00000188933	17	USP32P1	16698786	rs570145	17	18284262	G	A	0.390382	0.006	0.0109	0.5848	-0.649489	0.0602147	3.99903e-27	-0.00923803	0.0168043	0.582496	0.206008	20
ENSG00000160200	21	CBS	44485177	rs1788484	21	44496941	C	T	0.696272	-0.0064	0.0116	0.5799	-0.379732	0.0691937	4.06633e-08	0.016854	0.0307019	0.583035	0.899756	10
ENSG00000168071	11	CCDC88B	64116350	rs479552	11	64110683	G	C	0.625394	-0.006	0.0109	0.5788	0.4758	0.0640513	1.09905e-13	-0.0126103	0.0229716	0.583037	0.522548	20
ENSG00000187688	17	TRPV2	16329586	rs3813769	17	16318932	T	C	0.693526	0.0063	0.0115	0.586	1.12506	0.0507656	8.02365e-109	0.00559971	0.0102248	0.583926	0.466242	20
ENSG00000188611	10	ASAH2	51976495	rs6479702	10	52501044	G	A	0.220404	0.007	0.0128	0.5848	-1.19985	0.052048	1.37707e-117	-0.00583404	0.010671	0.58457	0.2658	20
ENSG00000170324	10	FRMPD2	49421898	rs931743	10	49392575	C	G	0.390382	-0.0066	0.0121	0.5833	0.668162	0.0616384	2.22377e-27	-0.00987784	0.0181323	0.585915	0.332003	14
ENSG00000105792	7	C7orf63	89907432	rs17863988	7	89988143	G	T	0.811499	0.0073	0.0134	0.5867	0.579881	0.0748087	9.08026e-15	0.0125888	0.0231652	0.58683	0.713982	20
ENSG00000122507	7	BBS9	33407268	rs1362368	7	33197232	C	A	0.577539	0.0057	0.0105	0.587	0.528493	0.0617678	1.16737e-17	0.0107854	0.0199078	0.587978	0.0431822	20
ENSG00000145390	4	USP53	120175207	rs11737086	4	120127117	T	C	0.687858	0.0062	0.0114	0.5852	-0.412226	0.0706447	5.37274e-09	-0.0150403	0.0277746	0.588154	0.512108	20
ENSG00000123901	11	GPR83	94122531	rs3020016	11	93915248	A	C	0.586771	-0.0058	0.0107	0.5882	-0.615062	0.0597471	7.46639e-25	0.00942995	0.0174207	0.588297	0.693861	20
ENSG00000233327	17	USP32P2	18429884	rs583792	17	18288038	C	T	0.393537	0.0059	0.0109	0.5873	0.812274	0.0557057	3.68153e-48	0.00726356	0.0134284	0.588568	0.019285	20
ENSG00000186184	13	POLR1D	28218225	rs7317084	13	28198098	C	T	0.881384	-0.009	0.0166	0.5873	-0.571848	0.0979067	5.19688e-09	0.0157385	0.0291535	0.589302	0.668819	9
ENSG00000125450	17	NUP85	73216803	rs12150616	17	73208501	C	T	0.219586	0.0068	0.0126	0.591	0.623783	0.0722369	5.86065e-18	0.0109012	0.0202387	0.590141	0.625453	20
ENSG00000129055	3	ANAPC13	134201053	rs7637227	3	134244155	G	A	0.33347	0.006	0.0111	0.5896	-0.397685	0.0684396	6.21961e-09	-0.0150873	0.028032	0.590427	0.0994924	20
ENSG00000131781	1	FMO5	146680815	rs6699820	1	146762985	G	A	0.716197	0.0082	0.0152	0.5898	0.510925	0.0738167	4.46775e-12	0.0160493	0.0298402	0.590686	0.945709	20
ENSG00000127081	9	ZNF484	95624089	rs7873954	9	95591561	A	G	0.586654	0.0057	0.0106	0.5924	0.567312	0.0613472	2.29701e-20	0.0100474	0.0187162	0.591386	0.369685	20
ENSG00000139597	13	N4BP2L1	32990976	rs9534262	13	32936646	T	C	0.480367	-0.0057	0.0106	0.5911	-0.516747	0.0609791	2.36793e-17	0.0110306	0.0205542	0.591505	0.480983	20
ENSG00000126790	14	L3HYPDH	59939114	rs7150121	14	60011085	G	C	0.425091	0.0057	0.0106	0.5921	-0.47789	0.0623278	1.75554e-14	-0.0119274	0.0222353	0.591669	0.964838	20
ENSG00000133597	7	ADCK2	140384507	rs78187635	7	140360074	G	A	0.925441	0.0107	0.0199	0.5894	0.645006	0.114541	1.7894e-08	0.016589	0.0309928	0.592474	0.883138	20
ENSG00000233363	7	.	153791207	rs2109329	7	153788895	T	G	0.449866	-0.0076	0.0142	0.595	0.541232	0.0606922	4.76232e-19	-0.014042	0.0262836	0.593169	0.168521	13
ENSG00000233542	1	.	1945810	rs4648752	1	1946809	C	T	0.123817	0.01	0.0187	0.5935	-0.837727	0.0804695	2.22093e-25	-0.0119371	0.0223517	0.593303	0.836476	4
ENSG00000117899	15	MESDC2	81260943	rs114825574	15	81249339	A	T	0.858303	0.0106	0.0199	0.5934	-0.731075	0.0773019	3.15713e-21	-0.0144992	0.0272633	0.59485	0.0871262	14
ENSG00000136521	3	NDUFB5	179333956	rs9860029	3	179338426	C	T	0.458397	0.0057	0.0107	0.5956	0.417749	0.0632607	4.01237e-11	0.0136445	0.0256966	0.595429	0.612347	16
ENSG00000262061	17	.	182137	rs7216500	17	174661	C	A	0.509524	0.006	0.0113	0.5957	-0.558929	0.0601518	1.51457e-20	-0.0107348	0.0202502	0.596037	0.119196	11
ENSG00000127337	12	YEATS4	69769029	rs4761239	12	69776886	T	A	0.540201	0.0075	0.0141	0.5935	0.381619	0.0636949	2.08098e-09	0.0196531	0.0370932	0.596229	0.885494	17
ENSG00000167280	17	ENGASE	77077851	rs8075993	17	77070871	G	A	0.732032	-0.0067	0.0126	0.5965	-0.429683	0.0712355	1.62067e-09	0.0155929	0.0294376	0.596326	0.0223486	20
ENSG00000152778	10	IFIT5	91177550	rs2481931	10	91160092	G	A	0.77796	0.0069	0.013	0.5936	0.53681	0.0726896	1.52509e-13	0.0128537	0.0242796	0.596526	0.992533	14
ENSG00000134779	18	TPGS2	34384572	rs56176314	18	34393398	G	A	0.853453	0.0078	0.0147	0.5972	-0.550231	0.0851946	1.05731e-10	-0.0141759	0.0268061	0.596923	0.326677	20
ENSG00000104497	8	SNX16	82733458	rs774465	8	82734131	T	G	0.735597	0.0063	0.0119	0.5963	0.513281	0.0716483	7.8417e-13	0.012274	0.0232474	0.597519	0.498303	17
ENSG00000166582	17	CENPV	16251409	rs917609	17	16246608	G	A	0.528865	-0.0056	0.0106	0.5953	-0.676975	0.0583647	4.1672e-31	0.0082721	0.0156741	0.59767	0.809667	20
ENSG00000169064	3	ZBBX	167028604	rs9818313	3	167119055	G	A	0.885357	0.0085	0.0161	0.5975	0.602858	0.0894454	1.5843e-11	0.0140995	0.0267879	0.598653	0.151064	9
[truncated: 725 more rows]

## Sheet: Table S8
SMR analysis of AD GWAS summary output and brain expression QTL summary output (adjustment for diagnosis, institution, sex, age of death, post-mortem interval, RNA integrity number (RIN), RIN^2, clustered library batch, and 20 surrogate variables)
[truncated: 4,381 more rows]

[truncated: 2 more sheets: Table S9, Table S10]
